# Supplementary material for: A Nodal enhanced micropeptide NEMEP regulates glucose uptake during mesendoderm differentiation of embryonic stem cells
Source: Nat Commun. 2022 Jul 9;13:3984. doi: 10.1038/s41467-022-31762-x (PMC9271079; doi:10.1038/s41467-022-31762-x)
Supplement: Supplementary file 4 — Supplementary Data 1 [file 41467_2022_31762_MOESM4_ESM.xlsx]

## Sheet: Sheet2
Accession	Description	ΣCoverage	Σ# Proteins	Σ# Unique Peptides	Σ# Peptides	Σ# PSMs	A5: Area	B5: Area	Score A2(GFP)	Coverage A2	# Peptides A2	# PSM A2	Score B2(NEMEP-GFP)	Coverage B2	# Peptides B2	# PSM B2	# AAs	MW [kDa]	calc. pI
Q01853	Transitional endoplasmic reticulum ATPase OS=Mus musculus GN=Vcp PE=1 SV=4 - [TERA_MOUSE]	39.45	11	25	26	86	1.03147e+08	3.88664e+08	29.3568	15.51	9	13	165.23	35.36	24	73	806	89.2657	5.26221
Q6IFX2	Keratin, type I cytoskeletal 42 OS=Mus musculus GN=Krt42 PE=1 SV=1 - [K1C42_MOUSE]	24.56	11	2	10	76	5.90785e+08	6.00286e+08	56.8325	17.26	6	23	112.909	20.58	9	53	452	50.1019	5.16064
Q61781	Keratin, type I cytoskeletal 14 OS=Mus musculus GN=Krt14 PE=1 SV=2 - [K1C14_MOUSE]	26.24	10	2	13	69	3.42924e+08	3.59949e+08	42.259	21.49	10	22	100.631	18.6	8	47	484	52.8339	5.17334
Q3U0V1	Far upstream element-binding protein 2 OS=Mus musculus GN=Khsrp PE=1 SV=2 - [FUBP2_MOUSE]	32.35	2	17	17	59	2.86693e+08	2.4285e+08	59.188	19.12	11	19	98.9647	30.48	15	40	748	76.7277	7.32764
P01630	Ig kappa chain V-II region 7S34.1 OS=Mus musculus PE=1 SV=1 - [KV2A6_MOUSE]	21.24	3	3	3	53	3.58812e+09	1.95724e+09	59.5821	21.24	2	17	97.3997	21.24	3	36	113	12.4882	8.646
Q6IME9	Keratin, type II cytoskeletal 72 OS=Mus musculus GN=Krt72 PE=3 SV=1 - [K2C72_MOUSE]	6.92	1	1	4	69	611547063	6.44869e+08	61.2012	6.92	4	29	96.6064	6.92	4	40	520	56.7149	7.40088
P60867	40S ribosomal protein S20 OS=Mus musculus GN=Rps20 PE=1 SV=1 - [RS20_MOUSE]	30.25	1	5	5	44	2.59748e+09	1.7402e+09	42.0513	10.92	2	13	95.7442	30.25	5	31	119	13.3643	9.93506
Q9QWL7	Keratin, type I cytoskeletal 17 OS=Mus musculus GN=Krt17 PE=1 SV=3 - [K1C17_MOUSE]	26.79	10	1	12	57	3.28618e+08	3.80778e+08	31.9693	14.78	7	16	93.5908	22.63	9	41	433	48.1321	5.05908
Q61414	Keratin, type I cytoskeletal 15 OS=Mus musculus GN=Krt15 PE=1 SV=2 - [K1C15_MOUSE]	9.96	11	1	6	61	5.63004e+08	3.80778e+08	46.0909	9.96	4	18	87.4143	9.96	6	43	452	49.1071	4.85596
P19001	Keratin, type I cytoskeletal 19 OS=Mus musculus GN=Krt19 PE=1 SV=1 - [K1C19_MOUSE]	26.55	9	4	9	58	4.87408e+08	3.96919e+08	36.526	19.11	6	23	59.3217	20.84	8	35	403	44.5147	5.38916
Q9Z2K1	Keratin, type I cytoskeletal 16 OS=Mus musculus GN=Krt16 PE=1 SV=3 - [K1C16_MOUSE]	15.99	13	4	7	33	1.9353e+07	1.08456e+08	4.14051	8.32	3	5	53.3206	15.99	7	28	469	51.5743	5.19873
P15864	Histone H1.2 OS=Mus musculus GN=Hist1h1c PE=1 SV=2 - [H12_MOUSE]	15.57	5	2	4	23	5.48345e+08	4.37752e+08	7.35077	5.66	1	3	52.1221	15.57	4	20	212	21.2537	11.0044
P0DP27	Calmodulin-2 OS=Mus musculus GN=Calm2 PE=1 SV=1 - [CALM2_MOUSE]	30.87	3	4	4	19	63281109	2.66416e+08	4.17008	11.41	1	1	51.9185	30.87	4	18	149	16.8268	4.22119
Q1WWK3	Hist1h1b protein (Fragment) OS=Mus musculus GN=Hist1h1b PE=2 SV=1 - [Q1WWK3_MOUSE]	13.06	2	3	3	18	7.95109e+08	1.18431e+08	9.98002	5.41	1	4	38.2948	13.06	3	14	222	22.4314	10.9165
E9Q557	Desmoplakin OS=Mus musculus GN=Dsp PE=1 SV=1 - [DESP_MOUSE]	8.08	4	17	17	43	7.02434e+07	8.24397e+07	17.7872	4.82	10	18	35.2244	5.97	13	25	2883	332.706	6.80029
Q8VBT9	Tether containing UBX domain for GLUT4 OS=Mus musculus GN=Aspscr1 PE=1 SV=1 - [ASPC1_MOUSE]	25.09	10	7	7	16	9.10302e+06	1.13943e+08	0	5.09	1	1	35.1668	25.09	7	15	550	59.7588	6.96143
Q61782	Type I epidermal keratin mRNA, 3'end (Fragment) OS=Mus musculus PE=2 SV=1 - [Q61782_MOUSE]	41.94	3	1	4	18	1.71516e+08	1.78106e+08	14.9114	41.94	3	6	34.9651	35.48	3	12	93	10.6554	6.30322
P43274	Histone H1.4 OS=Mus musculus GN=Hist1h1e PE=1 SV=2 - [H14_MOUSE]	14.61	3	1	3	19	523997857	3.60547e+08	14.2739	5.48	1	5	31.8474	14.61	3	14	219	21.964	11.1069
A0A286YD83	Predicted gene 11549 OS=Mus musculus OX=10090 GN=Gm11549 PE=4 SV=1 - [A0A286YD83_MOUSE]	22.22	1	1	1	8	0	2.65623e+08		0			29.5623	22.22	1	8	63	7.34608	9.53955
Q91YK6	Rpl23a protein (Fragment) OS=Mus musculus GN=Rpl23a PE=2 SV=1 - [Q91YK6_MOUSE]	38.26	5	6	6	21	1.12738e+09	5.47914e+08	16.2378	23.49	3	9	26.5457	28.86	5	12	149	16.9297	10.3892
Q8C1L7	40S ribosomal protein S21 OS=Mus musculus GN=mCG_6739 PE=2 SV=1 - [Q8C1L7_MOUSE]	40.74	2	3	3	12	2.06133e+08	2.19762e+08	11.6138	17.28	1	3	25.3955	40.74	3	9	81	8.87444	8.51416
P31001	Desmin OS=Mus musculus GN=Des PE=1 SV=3 - [DESM_MOUSE]	23.24	3	5	8	15	2.36134e+08	1.62406e+08	10.6036	13.86	4	5	23.5156	11.3	5	10	469	53.465	5.2749
O08583	THO complex subunit 4 OS=Mus musculus GN=Alyref PE=1 SV=3 - [THOC4_MOUSE]	31.37	5	4	4	13	85507696	5.54024e+07	10.2372	17.25	2	4	22.9661	21.18	3	9	255	26.9236	11.1509
Q8CI43	Myosin light chain 6B OS=Mus musculus GN=Myl6b PE=1 SV=1 - [MYL6B_MOUSE]	11.59	1	1	2	10	278623395	4.65316e+09	2.90215	6.28	1	1	19.331	11.59	2	9	207	22.7347	5.52881
P32037	Solute carrier family 2, facilitated glucose transporter member 3 OS=Mus musculus GN=Slc2a3 PE=1 SV=1 - [GTR3_MOUSE]	8.32	4	4	4	8	1.47873e+08	1.5746e+08	7.96259	6.49	2	2	18.8562	4.26	3	6	493	53.444	4.98291
A0A0G2JFY0	Spermatogenesis-associated protein 5 OS=Mus musculus GN=Spata5 PE=1 SV=1 - [A0A0G2JFY0_MOUSE]	14.25	14	6	7	14	5.29039e+07	1.39259e+08	7.7577	5.82	3	4	18.6552	12	6	10	842	91.2307	8.22119
Q3UKJ7	WD40 repeat-containing protein SMU1 OS=Mus musculus GN=Smu1 PE=2 SV=2 - [SMU1_MOUSE]	11.31	1	4	4	11	6.40687e+07	3.47592e+07	9.00579	7.8	3	4	17.273	7.41	3	7	513	57.5072	7.18115
A0A075B5P4	Ig gamma-1 chain C region secreted form (Fragment) OS=Mus musculus GN=Ighg1 PE=1 SV=1 - [A0A075B5P4_MOUSE]	6.79	10	2	2	7	0	1.22679e+08		0			16.7348	6.79	2	7	324	35.7207	7.40088
P17809	Solute carrier family 2, facilitated glucose transporter member 1 OS=Mus musculus GN=Slc2a1 PE=1 SV=4 - [GTR1_MOUSE]	5.08	4	4	4	11	315847320	3.9488e+08	3.66	1.76	2	4	16.6506	5.08	4	7	492	53.9495	8.86572
Q61897	Keratin, type I cuticular Ha3-II OS=Mus musculus GN=Krt33b PE=1 SV=2 - [KT33B_MOUSE]	9.9	15	3	4	12	1.81644e+06	5.78049e+07	0	1.73	1	1	16.5288	9.9	4	11	404	45.834	4.81787
D3YVH4	Splicing factor 1 (Fragment) OS=Mus musculus GN=Sf1 PE=1 SV=1 - [D3YVH4_MOUSE]	34.83	10	6	6	15	5.26209e+07	5.55143e+07	8.47168	23.6	3	4	15.1727	34.83	6	11	267	30.1066	8.38232
D3Z158	Glutaminyl-tRNA synthetase OS=Mus musculus GN=Qars PE=1 SV=2 - [D3Z158_MOUSE]	12.38	18	6	6	7	3.1817e+07	2.68249e+07	0	3.2	1	1	14.3914	9.19	5	6	751	85.0005	7.29834
P58334	Krueppel-like factor 16 OS=Mus musculus GN=Klf16 PE=1 SV=2 - [KLF16_MOUSE]	23.51	2	4	4	8	3.56019e+07	5.37082e+07	5.01309	4.38	1	3	13.9671	23.51	4	5	251	25.6359	10.1255
P70296	Phosphatidylethanolamine-binding protein 1 OS=Mus musculus GN=Pebp1 PE=1 SV=3 - [PEBP1_MOUSE]	20.86	4	2	2	5	2.81716e+08	1.12927e+08	5.03972	13.9	1	1	13.5221	20.86	2	4	187	20.8173	5.40186
O70591	Prefoldin subunit 2 OS=Mus musculus GN=Pfdn2 PE=1 SV=2 - [PFD2_MOUSE]	16.88	2	2	2	6	1.0698e+08	81404320	6.12161	7.79	1	2	12.6421	16.88	2	4	154	16.5236	6.58057
Q505F5	Leucine-rich repeat-containing protein 47 OS=Mus musculus GN=Lrrc47 PE=1 SV=1 - [LRC47_MOUSE]	14.97	2	6	6	6	0	3.75375e+07		0			12.5706	14.97	6	6	581	63.5507	8.104
G3UYC5	Serine/threonine-protein kinase Chk1 OS=Mus musculus GN=Chek1 PE=1 SV=1 - [G3UYC5_MOUSE]	13.35	3	5	5	10	68441380	4.25633e+07	6.16826	2.49	1	2	11.931	13.35	5	8	442	50.3305	7.88428
Q9D898	Actin-related protein 2/3 complex subunit 5-like protein OS=Mus musculus GN=Arpc5l PE=1 SV=1 - [ARP5L_MOUSE]	28.76	1	3	3	7	7.34738e+07	5.48227e+07	6.17476	28.76	3	3	11.5678	16.34	2	4	153	16.9698	6.80029
Q3TQL4	MICOS complex subunit MIC60 (Fragment) OS=Mus musculus GN=Immt PE=2 SV=1 - [Q3TQL4_MOUSE]	8.54	14	4	4	7	4.87693e+07	2.79577e+07	4.62198	4.71	2	2	11.4199	6.04	3	5	679	75.4259	6.75635
Q3THQ5	Putative uncharacterized protein OS=Mus musculus GN=Stip1 PE=2 SV=1 - [Q3THQ5_MOUSE]	13.63	2	6	6	12	6.03052e+07	3.47418e+07	6.53096	8.29	4	7	10.6172	7.18	3	5	543	62.4613	6.65381
P97287	Induced myeloid leukemia cell differentiation protein Mcl-1 homolog OS=Mus musculus GN=Mcl1 PE=1 SV=3 - [MCL1_MOUSE]	16.62	1	3	3	5	4.5278e+07	2.83118e+07	6.05147	12.69	2	2	9.36534	10.27	2	3	331	35.1954	6.20166
Q8BHG9	CGG triplet repeat-binding protein 1 OS=Mus musculus GN=Cggbp1 PE=1 SV=1 - [CGBP1_MOUSE]	16.77	1	3	3	5	2.91572e+07	4.12864e+07	2.18433	5.99	1	1	8.54933	16.77	3	4	167	18.7496	8.95361
E9Q3G8	Nucleoporin 153 OS=Mus musculus GN=Nup153 PE=1 SV=1 - [E9Q3G8_MOUSE]	6.57	6	6	6	13	3.78817e+07	3.27616e+07	5.55353	4.24	4	5	8.4688	4.04	4	8	1462	151.914	8.83643
Q8R3F7	Achalasia, adrenocortical insufficiency, alacrimia OS=Mus musculus GN=Aaas PE=2 SV=1 - [Q8R3F7_MOUSE]	6.96	4	3	3	5	1.21443e+07	2.20682e+07	1.70537	2.93	1	1	8.39875	6.96	3	4	546	59.407	6.87354
P46061	Ran GTPase-activating protein 1 OS=Mus musculus GN=Rangap1 PE=1 SV=2 - [RAGP1_MOUSE]	15.28	7	5	5	9	7.99574e+07	5.36836e+07	5.32862	9.51	3	3	8.30539	15.28	5	6	589	63.4914	4.67822
P01654	Ig kappa chain V-III region PC 2880/PC 1229 OS=Mus musculus PE=1 SV=1 - [KV3A1_MOUSE]	30.63	23	2	2	6	2.20851e+07	1.97803e+07	1.80191	16.22	1	1	8.20605	30.63	2	5	111	11.9728	5.33838
Q3TJF3	Non-specific serine/threonine protein kinase OS=Mus musculus GN=Melk PE=2 SV=1 - [Q3TJF3_MOUSE]	8.55	4	3	4	5	25034249	3.66795e+07	2.18772	3.11	1	1	8.14947	8.55	4	4	643	72.7104	8.82178
G3UZX6	Small ubiquitin-related modifier 3 (Fragment) OS=Mus musculus GN=Sumo3 PE=4 SV=1 - [G3UZX6_MOUSE]	25.53	9	1	1	4	0	133913940	0	25.53	1	1	8.10027	25.53	1	3	47	5.36976	9.72998
C5IGX4	Cyclin b1 variant 1 OS=Mus musculus GN=Ccnb1 PE=2 SV=1 - [C5IGX4_MOUSE]	12.74	6	3	3	5	0	2.79876e+07	0	4.61	1	1	8.04942	8.13	2	4	369	41.4399	9.34912
P19536	Cytochrome c oxidase subunit 5B, mitochondrial OS=Mus musculus GN=Cox5b PE=1 SV=1 - [COX5B_MOUSE]	17.97	2	2	2	4	0	3.26107e+07		0			7.86044	17.97	2	4	128	13.8039	8.38232
F6RJV6	LanC-like protein 2 (Fragment) OS=Mus musculus GN=Lancl2 PE=1 SV=1 - [F6RJV6_MOUSE]	4.99	2	3	3	5	2.10261e+07	2.05069e+07	2.14944	2.72	1	1	7.09012	4.99	3	4	441	49.711	7.13721
Q9QUH0	Glutaredoxin-1 OS=Mus musculus GN=Glrx PE=1 SV=3 - [GLRX1_MOUSE]	23.36	2	3	3	5	6.07122e+07	30853135	2.01636	23.36	2	2	6.90213	11.21	2	3	107	11.8631	8.36768
O54734	Dolichyl-diphosphooligosaccharide--protein glycosyltransferase 48 kDa subunit OS=Mus musculus GN=Ddost PE=1 SV=2 - [OST48_MOUSE]	7.03	3	3	3	4	48610343	2.92871e+07	2.3595	2.49	1	1	6.86863	7.03	3	3	441	48.997	5.8335
Q9CRS5	Putative uncharacterized protein (Fragment) OS=Mus musculus GN=Ewsr1 PE=2 SV=1 - [Q9CRS5_MOUSE]	4.2	6	1	1	3	0	5.53271e+07		0			6.29844	4.2	1	3	333	34.5947	9.94971
Q9CT23	Putative uncharacterized protein (Fragment) OS=Mus musculus GN=Eif3e PE=2 SV=1 - [Q9CT23_MOUSE]	14.93	3	5	5	7	3.32972e+06	5.19509e+07	3.06226	7.82	2	2	6.23019	7.11	3	5	422	49.5362	6.02393
D3Z7Q8	DNA-directed RNA polymerases I and III subunit RPAC1 (Fragment) OS=Mus musculus GN=Polr1c PE=1 SV=2 - [D3Z7Q8_MOUSE]	15.29	5	3	3	5	79876858	3.19704e+07	3.98765	4.31	1	2	6.20215	15.29	3	3	255	28.6664	5.09717
Q9CWG8	Protein arginine methyltransferase NDUFAF7, mitochondrial OS=Mus musculus GN=Ndufaf7 PE=1 SV=4 - [NDUF7_MOUSE]	12.16	1	3	3	5	2.69045e+07	27887334	3.43964	8.72	2	3	6.19716	6.42	2	2	436	48.3538	6.94678
Q9D1R9	60S ribosomal protein L34 OS=Mus musculus GN=Rpl34 PE=1 SV=2 - [RL34_MOUSE]	12.82	4	2	2	5	2.76817e+08	4.5324e+08	3.88931	6.84	1	2	6.12176	12.82	2	3	117	13.2844	11.4731
F8VQJ3	Laminin subunit gamma-1 OS=Mus musculus GN=Lamc1 PE=1 SV=1 - [F8VQJ3_MOUSE]	1.93	7	2	2	4	4.32669e+07	4.12483e+07	3.72082	1.06	1	1	6.00643	1.93	2	3	1607	177.074	5.18604
H3BJW0	Connective tissue growth factor OS=Mus musculus GN=Ctgf PE=1 SV=1 - [H3BJW0_MOUSE]	3.75	2	1	1	2	0	5.2191e+07		0			5.75345	3.75	1	2	293	31.4859	6.62451
Q791X1	Cyclin-dependent kinase inhibitor 1C (P57) OS=Mus musculus GN=Cdkn1c PE=2 SV=1 - [Q791X1_MOUSE]	3.88	3	1	1	5	1.39042e+08	133921569	2.08853	3.88	1	1	5.6031	3.88	1	4	335	35.8813	4.25928
Q8CG47	Structural maintenance of chromosomes protein 4 OS=Mus musculus GN=Smc4 PE=1 SV=1 - [SMC4_MOUSE]	3.11	6	3	3	6	1.901e+07	1.78935e+07	2.11992	2.41	2	2	5.50275	2.64	2	4	1286	146.803	7.29834
Q99M31	Heat shock 70 kDa protein 14 OS=Mus musculus GN=Hspa14 PE=1 SV=2 - [HSP7E_MOUSE]	10.22	1	2	2	3	7.26229e+07	0	2.7905	5.7	1	1	5.35358	4.52	1	2	509	54.6159	5.92236
P01872	Ig mu chain C region OS=Mus musculus GN=Ighm PE=1 SV=2 - [IGHM_MOUSE]	6.61	3	2	2	3	8.46216e+06	3.33206e+07	0	3.08	1	1	5.17873	3.52	1	2	454	49.9403	7.00537
Q61553	Fascin OS=Mus musculus GN=Fscn1 PE=1 SV=4 - [FSCN1_MOUSE]	16.23	3	5	5	9	4.15123e+07	2.82736e+07	2.86061	10.55	3	6	5.15786	7.71	3	3	493	54.4739	6.88818
P48760	Folylpolyglutamate synthase, mitochondrial OS=Mus musculus GN=Fpgs PE=1 SV=3 - [FOLC_MOUSE]	4.09	1	1	1	3	0	17827065		0			5.15316	4.09	1	3	587	64.9143	8.1626
D3YWS3	Profilin OS=Mus musculus GN=Pfn2 PE=1 SV=1 - [D3YWS3_MOUSE]	24.55	2	2	2	4	0	35889246		0			5.10494	24.55	2	4	110	11.7685	4.80518
D3Z111	Acyl-protein thioesterase 1 OS=Mus musculus GN=Lypla1 PE=1 SV=1 - [D3Z111_MOUSE]	5.61	4	1	1	2	0	5.81326e+07		0			4.93428	5.61	1	2	196	21.1375	6.17627
Q3T9Y8	Eukaryotic translation initiation factor 3 subunit I OS=Mus musculus GN=Eif3i PE=2 SV=1 - [Q3T9Y8_MOUSE]	8.31	2	2	2	2	0	2.45054e+07		0			4.76513	8.31	2	2	325	36.3656	5.77002
P12787	Cytochrome c oxidase subunit 5A, mitochondrial OS=Mus musculus GN=Cox5a PE=1 SV=2 - [COX5A_MOUSE]	6.16	1	1	1	2	0	5.14261e+07		0			4.76126	6.16	1	2	146	16.0913	6.53662
B0R1E3	Histidine triad nucleotide-binding protein 1 OS=Mus musculus GN=Hint1 PE=1 SV=1 - [B0R1E3_MOUSE]	11.76	2	1	1	5	1.57798e+08	0	3.11368	11.76	1	2	4.68585	11.76	1	3	119	13.4298	5.04639
A0A0G2JG00	Far upstream element-binding protein 1 OS=Mus musculus GN=Fubp1 PE=1 SV=1 - [A0A0G2JG00_MOUSE]	8.8	10	3	3	4	1.3564e+07	1.95446e+07	0	3.82	1	1	4.67166	4.97	2	3	523	54.8107	8.44092
E9QPI5	Sister chromatid cohesion protein PDS5 homolog A OS=Mus musculus GN=Pds5a PE=1 SV=1 - [E9QPI5_MOUSE]	4.73	3	4	4	5	28804967	1.77402e+07	1.89865	1.5	1	1	4.63001	3.23	3	4	1332	150.127	7.85498
Q9D0P7	Proline/serine-rich coiled-coil protein 1 OS=Mus musculus GN=Psrc1 PE=1 SV=2 - [PSRC1_MOUSE]	6.99	3	2	2	3	0	2.21172e+07		0			4.57164	6.99	2	3	329	34.6855	10.6968
A0A1L1SRV0	Calponin OS=Mus musculus GN=Cnn1 PE=1 SV=1 - [A0A1L1SRV0_MOUSE]	9.24	4	2	2	2	0	37117433		0			4.55621	9.24	2	2	238	26.5355	9.31982
E9PWY6	2-amino-3-ketobutyrate coenzyme A ligase, mitochondrial OS=Mus musculus GN=Gcat PE=1 SV=1 - [E9PWY6_MOUSE]	5.5	2	1	1	3	0	2.16401e+07	2.42425	5.5	1	1	4.42236	5.5	1	2	382	41.307	7.91357
Q05BH6	Tcof1 protein (Fragment) OS=Mus musculus GN=Tcof1 PE=2 SV=1 - [Q05BH6_MOUSE]	2.26	10	2	2	3	1.03785e+08	1.74927e+07	2.80243	0.81	1	1	4.36769	2.26	2	2	1237	126.299	9.29053
Q8BKG3	Inactive tyrosine-protein kinase 7 OS=Mus musculus GN=Ptk7 PE=1 SV=1 - [PTK7_MOUSE]	3.48	2	3	3	3	1.90154e+08	2.51244e+07	0	0.85	1	1	4.31417	2.64	2	2	1062	117.457	6.84424
A2A6G6	LIM and SH3 domain protein 1 (Fragment) OS=Mus musculus GN=Lasp1 PE=1 SV=1 - [A2A6G6_MOUSE]	30.34	10	2	2	3	0	3.59476e+07					4.26705	30.34	2	3	89	10.5703	9.12939
Q6PAV2	Probable E3 ubiquitin-protein ligase HERC4 OS=Mus musculus GN=Herc4 PE=1 SV=2 - [HERC4_MOUSE]	3.03	1	2	2	3	0	71256842	1.79083	1.23	1	1	4.16834	3.03	2	2	1057	118.336	6.29053
E9PUB7	Protein misato homolog 1 OS=Mus musculus GN=Msto1 PE=1 SV=1 - [E9PUB7_MOUSE]	4.14	3	2	2	2	0	1.52063e+07		0			4.11063	4.14	2	2	556	61.1688	6.45557
Q8BMG7	Rab3 GTPase-activating protein non-catalytic subunit OS=Mus musculus GN=Rab3gap2 PE=1 SV=2 - [RBGPR_MOUSE]	0.81	3	1	1	2	0	14700088		0			4.04239	0.81	1	2	1366	152.438	6.22705
Q9D1A2	Cytosolic non-specific dipeptidase OS=Mus musculus GN=Cndp2 PE=1 SV=1 - [CNDP2_MOUSE]	4.84	3	2	2	3	1.8956e+07	1.1431e+07	2.11233	2.53	1	1	3.99848	4.84	2	2	475	52.7336	5.65576
Q3TGV3	Putative uncharacterized protein OS=Mus musculus GN=Smndc1 PE=2 SV=1 - [Q3TGV3_MOUSE]	5.04	2	1	1	2	0	3.25584e+07		0			3.98008	5.04	1	2	238	26.6205	8.1626
Q3TUM0	MCG16980, isoform CRA_b OS=Mus musculus GN=Lin7a PE=1 SV=1 - [Q3TUM0_MOUSE]	9.01	7	1	1	2	0	0		0			3.95494	9.01	1	2	111	12.6697	9.81787
P00375	Dihydrofolate reductase OS=Mus musculus GN=Dhfr PE=1 SV=3 - [DYR_MOUSE]	12.3	1	2	2	4	6.39852e+07	3.00123e+07	2.34969	8.56	1	1	3.95079	3.74	1	3	187	21.5922	8.52881
Q3ULD5	Methylcrotonoyl-CoA carboxylase beta chain, mitochondrial OS=Mus musculus GN=Mccc2 PE=1 SV=1 - [MCCB_MOUSE]	4.62	3	2	2	3	7.65267e+06	1.51403e+07	2.05771	2.31	1	1	3.92204	4.62	2	2	563	61.3402	8.00146
Q9QWJ3	Alpha-1-globin (Fragment) OS=Mus musculus PE=2 SV=1 - [Q9QWJ3_MOUSE]	19.67	10	2	2	3	17799081	1.62248e+07	2.54031	7.38	1	1	3.85254	19.67	2	2	122	12.8986	7.34229
Q61191	Host cell factor 1 OS=Mus musculus GN=Hcfc1 PE=1 SV=2 - [HCFC1_MOUSE]	1.52	2	2	2	4	39883120	1.49539e+07	2.26074	0.83	1	1	3.84758	1.52	2	3	2045	210.306	7.18115
Q6P5H2	Nestin OS=Mus musculus GN=Nes PE=1 SV=1 - [NEST_MOUSE]	2.09	1	3	3	4	1.22703e+07	1.58935e+07	0	0.75	1	1	3.6767	1.34	2	3	1864	207	4.33545
Q3TN61	Putative uncharacterized protein OS=Mus musculus GN=Rhoa PE=2 SV=1 - [Q3TN61_MOUSE]	4.15	3	1	1	4	27936484	3.04182e+07	1.72167	4.15	1	2	3.62679	4.15	1	2	193	21.7821	6.1001
Q5SWD9	Pre-rRNA-processing protein TSR1 homolog OS=Mus musculus GN=Tsr1 PE=1 SV=1 - [TSR1_MOUSE]	4.23	1	3	3	3	0	1.97434e+07		0			3.61969	4.23	3	3	803	92.0467	6.99072
Q3U9H4	Putative uncharacterized protein OS=Mus musculus GN=Stt3a PE=2 SV=1 - [Q3U9H4_MOUSE]	2.41	12	1	2	2	0	3.95634e+07		0			3.61241	2.41	2	2	705	80.511	8.104
Q9D096	Putative uncharacterized protein OS=Mus musculus GN=Isoc1 PE=2 SV=1 - [Q9D096_MOUSE]	14.12	2	2	2	4	3.37228e+07	1.18095e+07	2.28581	7.91	1	1	3.56928	14.12	2	3	177	19.3056	8.14795
F7BTP8	DnaJ homolog subfamily C member 7 (Fragment) OS=Mus musculus GN=Dnajc7 PE=1 SV=1 - [F7BTP8_MOUSE]	11.97	3	2	2	2	2.98187e+07	2.63561e+07	0	6.95	1	1	3.55304	5.02	1	1	259	29.6064	6.58057
Q5I043	Ubiquitin carboxyl-terminal hydrolase 28 OS=Mus musculus GN=Usp28 PE=1 SV=1 - [UBP28_MOUSE]	4.85	4	4	4	5	1.87972e+07	1.74256e+07	2.13694	1.14	1	1	3.48127	4.85	4	4	1051	119.243	5.18604
M0QWK9	Eukaryotic translation initiation factor 2D OS=Mus musculus GN=Eif2d PE=1 SV=1 - [M0QWK9_MOUSE]	28.41	5	2	2	2	78765564	2.09488e+07	0	16.48	1	1	3.4142	11.93	1	1	176	18.8331	8.60205
Q99P72	Reticulon-4 OS=Mus musculus GN=Rtn4 PE=1 SV=2 - [RTN4_MOUSE]	4.73	4	2	2	2	1.61724e+07	51557744	0	2.07	1	1	3.3651	2.67	1	1	1162	126.535	4.53857
P24472	Glutathione S-transferase A4 OS=Mus musculus GN=Gsta4 PE=1 SV=3 - [GSTA4_MOUSE]	16.22	2	2	2	3	6.24192e+06	51569212	0	10.36	1	1	3.32228	5.86	1	2	222	25.5474	7.38623
P70388	DNA repair protein RAD50 OS=Mus musculus GN=Rad50 PE=1 SV=1 - [RAD50_MOUSE]	1.52	6	2	2	2	0	2.0667e+07		0			3.30179	1.52	2	2	1312	153.392	6.94678
Q5EBK8	Dynlt1 protein OS=Mus musculus GN=Dynlt1 PE=2 SV=1 - [Q5EBK8_MOUSE]	36.56	4	2	2	4	1.72918e+07	3.51361e+07	0	19.35	1	1	3.04853	17.2	1	3	93	10.2361	4.94482
Q1L6K5	Apoptosis-inducing factor short isoform 2 OS=Mus musculus GN=Aifm1 PE=2 SV=1 - [Q1L6K5_MOUSE]	6.48	3	1	1	1	0	23474791		0			3.02843	6.48	1	1	324	35.4357	9.99365
O08915	AH receptor-interacting protein OS=Mus musculus GN=Aip PE=1 SV=1 - [AIP_MOUSE]	4.24	1	1	1	1	0	29521163		0			3.01212	4.24	1	1	330	37.5811	6.40479
A0A0J9YUQ8	Gelsolin (Fragment) OS=Mus musculus GN=Gsn PE=1 SV=1 - [A0A0J9YUQ8_MOUSE]	2.99	5	1	1	1	0	6.6061e+07		0			2.99373	2.99	1	1	568	62.3162	6.91748
Q5SWU9	Acetyl-CoA carboxylase 1 OS=Mus musculus GN=Acaca PE=1 SV=1 - [ACACA_MOUSE]	1.49	3	3	3	4	1.42785e+07	1.99853e+07	0	0.9	2	2	2.9859	0.6	1	2	2345	265.088	6.39209
G3UZW7	Protein mago nashi homolog 2 OS=Mus musculus GN=Magohb PE=4 SV=1 - [G3UZW7_MOUSE]	19.61	4	2	2	2	0	3.02838e+07		0			2.86268	19.61	2	2	102	11.7912	5.51611
Q6ZQB6	Inositol hexakisphosphate and diphosphoinositol-pentakisphosphate kinase 2 OS=Mus musculus GN=Ppip5k2 PE=1 SV=3 - [VIP2_MOUSE]	2.57	4	2	2	3	6.10643e+06	2.62851e+06	0	1.33	1	1	2.83527	2.57	2	2	1129	128.345	7.94287
Q99KE1	NAD-dependent malic enzyme, mitochondrial OS=Mus musculus GN=Me2 PE=1 SV=1 - [MAOM_MOUSE]	2.55	1	1	1	1	0	0		0			2.80179	2.55	1	1	589	65.7569	7.60596
Q6J4Q0	C2-H2 zinc finger protein (Fragment) OS=Mus musculus GN=Klf13 PE=4 SV=1 - [Q6J4Q0_MOUSE]	28.79	3	1	1	1	0	2.19265e+07					2.78813	28.79	1	1	66	6.99951	5.8335
F7BX26	Serine/threonine-protein phosphatase (Fragment) OS=Mus musculus GN=Ppp5c PE=1 SV=1 - [F7BX26_MOUSE]	2.73	2	1	1	1	0	0		0			2.75238	2.73	1	1	476	54.2807	6.20166
Q3TIF7	Histone-lysine N-methyltransferase OS=Mus musculus GN=Smyd3 PE=2 SV=1 - [Q3TIF7_MOUSE]	13.32	6	4	4	5	2.31388e+07	3.10965e+07	0	4.91	1	1	2.69595	8.41	3	4	428	49.0595	7.10791
Q9D7S7	60S ribosomal protein L22-like 1 OS=Mus musculus GN=Rpl22l1 PE=1 SV=1 - [RL22L_MOUSE]	16.39	1	1	2	3	2.65216e+07	1.28287e+07	0	6.56	1	1	2.67845	16.39	2	2	122	14.4586	9.45166
Q9CQV1	Mitochondrial import inner membrane translocase subunit TIM16 OS=Mus musculus GN=Pam16 PE=1 SV=1 - [TIM16_MOUSE]	12.8	1	1	1	1	0	6.23335e+06		0			2.5965	12.8	1	1	125	13.7763	9.64209
P08003	Protein disulfide-isomerase A4 OS=Mus musculus GN=Pdia4 PE=1 SV=3 - [PDIA4_MOUSE]	5.33	2	2	2	3	3.56931e+08	32268225	0	3.45	1	1	2.54024	1.88	1	2	638	71.9375	5.31299
Q8BX21	Putative uncharacterized protein (Fragment) OS=Mus musculus GN=Ttk PE=2 SV=2 - [Q8BX21_MOUSE]	2.05	5	1	1	1	0	22598366		0			2.48701	2.05	1	1	586	65.6062	6.91748
Q9Z2L2	Truncated hsp25 (Fragment) OS=Mus musculus GN=Hspb1 PE=2 SV=1 - [Q9Z2L2_MOUSE]	19.51	1	1	1	1	0	0		0			2.47812	19.51	1	1	82	9.40574	5.38916
Z4YKV1	Guanine nucleotide-binding protein G(s) subunit alpha isoforms short OS=Mus musculus GN=Gnas PE=1 SV=1 - [Z4YKV1_MOUSE]	7.12	22	1	2	3	28760439	2.19529e+07	1.60936	4.22	1	1	2.42561	7.12	2	2	379	44.1503	6.46826
Q3UQD0	Putative uncharacterized protein (Fragment) OS=Mus musculus GN=Tomm40 PE=2 SV=1 - [Q3UQD0_MOUSE]	4.93	2	1	1	1	0	4.89559e+06		0			2.41623	4.93	1	1	284	30.9097	8.08936
Q6PAS9	Rae1 protein OS=Mus musculus GN=Rae1 PE=2 SV=1 - [Q6PAS9_MOUSE]	6.7	3	1	1	1	0	0		0			2.39767	6.7	1	1	224	24.6148	6.0874
P27546	Microtubule-associated protein 4 OS=Mus musculus GN=Map4 PE=1 SV=3 - [MAP4_MOUSE]	1.24	1	1	1	1	0	1.99266e+07		0			2.36428	1.24	1	1	1125	117.357	4.98291
F6SUU5	Kinesin-like protein KIF2A (Fragment) OS=Mus musculus GN=Kif2a PE=1 SV=1 - [F6SUU5_MOUSE]	6.29	4	1	1	1	0	1.36753e+07					2.31741	6.29	1	1	175	19.4019	9.29053
F8WGT2	Transmembrane protein 209 OS=Mus musculus GN=Tmem209 PE=1 SV=1 - [F8WGT2_MOUSE]	12.14	5	3	3	3	0	1.23112e+07		0			2.31644	12.14	3	3	519	58.2341	8.74854
A0A0A6YX02	Ragulator complex protein LAMTOR1 OS=Mus musculus GN=Lamtor1 PE=1 SV=1 - [A0A0A6YX02_MOUSE]	9.15	2	1	1	1	0	16870036		0			2.31073	9.15	1	1	142	15.7287	5.45264
F8WH46	RIKEN cDNA 0610010K14 gene OS=Mus musculus GN=0610010K14Rik PE=1 SV=1 - [F8WH46_MOUSE]	17.28	5	1	1	1	0	1.45326e+07		0			2.29039	17.28	1	1	81	8.60525	6.27783
Q91YU6	Leucine zipper putative tumor suppressor 2 OS=Mus musculus GN=Lzts2 PE=1 SV=3 - [LZTS2_MOUSE]	1.64	1	1	1	1	0	7.94546e+06		0			2.28096	1.64	1	1	671	72.5338	7.10791
Q3V0K9	Plastin-1 OS=Mus musculus GN=Pls1 PE=1 SV=1 - [PLSI_MOUSE]	5.87	2	1	2	2	0	1.47153e+07		0			2.27418	5.87	2	2	630	70.3634	5.37646
F6QTS1	COP9 signalosome complex subunit 4 (Fragment) OS=Mus musculus GN=Cops4 PE=1 SV=1 - [F6QTS1_MOUSE]	12.65	5	2	2	2	9.83325e+06	1.22935e+07	0	7.91	1	1	2.27072	4.74	1	1	253	29.1491	6.53662
I3ITR1	CDNA sequence AK157302 OS=Mus musculus GN=AK157302 PE=4 SV=1 - [I3ITR1_MOUSE]	9.3	2	1	1	1	0	2.29456e+07		0			2.26531	9.3	1	1	129	14.2094	8.85107
Q6NSS8	Mpp6 protein (Fragment) OS=Mus musculus GN=Mpp6 PE=2 SV=1 - [Q6NSS8_MOUSE]	3.26	6	1	1	1	0	0		0			2.26128	3.26	1	1	307	34.2108	5.5542
P56812	Programmed cell death protein 5 OS=Mus musculus GN=Pdcd5 PE=1 SV=3 - [PDCD5_MOUSE]	10.32	2	1	1	1	0	0		0			2.25495	10.32	1	1	126	14.2663	5.68115
Q8C804	Spindle and centriole-associated protein 1 OS=Mus musculus GN=Spice1 PE=1 SV=2 - [SPICE_MOUSE]	6.86	2	3	3	4	34425882	1.09223e+07	0	5.12	2	2	2.24853	5	2	2	860	95.5867	7.04932
D3Z4W5	RIKEN cDNA 1700074P13 gene (Fragment) OS=Mus musculus GN=1700074P13Rik PE=3 SV=1 - [D3Z4W5_MOUSE]	3.98	2	1	1	1	0	5.93989e+07					2.2462	3.98	1	1	176	20.137	5.05908
Q3U3A7	Metastasis-associated protein MTA3 OS=Mus musculus GN=Mta3 PE=1 SV=1 - [Q3U3A7_MOUSE]	8.77	20	2	3	3	1.50162e+07	1.53584e+07	0	3.31	1	1	2.23885	5.46	2	2	513	58.3301	8.26514
Q3UDZ8	Putative uncharacterized protein (Fragment) OS=Mus musculus GN=Mta2 PE=2 SV=1 - [Q3UDZ8_MOUSE]	5.76	4	1	2	2	0	1.68029e+07		0			2.23885	5.76	2	2	521	59.175	9.0415
A0A0R4J260	OTU domain-containing protein 4 OS=Mus musculus GN=Otud4 PE=1 SV=1 - [A0A0R4J260_MOUSE]	1.36	2	1	1	1	0	18466905		0			2.23549	1.36	1	1	1106	122.851	6.75635
Q922Y1	UBX domain-containing protein 1 OS=Mus musculus GN=Ubxn1 PE=1 SV=1 - [UBXN1_MOUSE]	7.74	1	1	1	2	0	3.51936e+07		0			2.22516	7.74	1	2	297	33.552	5.26221
Q6ZWV7	60S ribosomal protein L35 OS=Mus musculus GN=Rpl35 PE=1 SV=1 - [RL35_MOUSE]	11.38	1	1	1	2	0	49159641		0			2.22098	11.38	1	2	123	14.5436	11.0483
Q3UCQ7	Lysine--tRNA ligase OS=Mus musculus PE=2 SV=1 - [Q3UCQ7_MOUSE]	2.05	1	1	1	1	0	4.5211e+06		0			2.21457	2.05	1	1	438	49.0746	4.83057
P62075	Mitochondrial import inner membrane translocase subunit Tim13 OS=Mus musculus GN=Timm13 PE=1 SV=1 - [TIM13_MOUSE]	14.74	1	1	1	1	0	1.42538e+07					2.20488	14.74	1	1	95	10.4509	8.17725
Q9D1H8	39S ribosomal protein L53, mitochondrial OS=Mus musculus GN=Mrpl53 PE=1 SV=1 - [RM53_MOUSE]	8.47	1	1	1	1	0	0					2.19154	8.47	1	1	118	12.7296	9.5249
Q6PDY2	2-aminoethanethiol dioxygenase OS=Mus musculus GN=Ado PE=1 SV=2 - [AEDO_MOUSE]	3.52	1	1	1	1	0	27314835		0			2.1837	3.52	1	1	256	28.3543	5.97314
A0A1D5RLY6	Microtubule-associated protein 1S OS=Mus musculus GN=Map1s PE=1 SV=1 - [A0A1D5RLY6_MOUSE]	3.24	3	2	2	5	70964142	2.11087e+07	0	1.62	1	1	2.18209	3.24	2	4	864	90.9693	7.03467
Q8BZN4	NUAK family SNF1-like kinase 2 OS=Mus musculus GN=Nuak2 PE=1 SV=2 - [NUAK2_MOUSE]	3.29	1	1	1	2	0	568415745		0			2.17531	3.29	1	2	639	70.6315	9.05615
A0A087WP01	Cell division cycle 34B OS=Mus musculus GN=Cdc34b PE=3 SV=1 - [A0A087WP01_MOUSE]	4.72	3	1	1	1	0	14198161		0			2.16584	4.72	1	1	233	26.2019	4.70361
Q3USC0	Putative uncharacterized protein OS=Mus musculus GN=Heatr3 PE=2 SV=1 - [Q3USC0_MOUSE]	1.91	2	1	1	1	0	2.04016e+07		0			2.149	1.91	1	1	679	74.2417	5.0083
Q8R3C0	Mini-chromosome maintenance complex-binding protein OS=Mus musculus GN=Mcmbp PE=1 SV=1 - [MCMBP_MOUSE]	1.87	2	1	1	1	0	1.52253e+07		0			2.11648	1.87	1	1	642	72.8448	5.65576
Q05BD4	Prpsap2 protein OS=Mus musculus GN=Prpsap2 PE=2 SV=1 - [Q05BD4_MOUSE]	24.73	3	3	4	6	14137732	1.57856e+07	0	13.78	2	3	2.11597	10.95	2	3	283	31.2724	6.93213
B1ATL6	Dual-specificity mitogen-activated protein kinase kinase 4 (Fragment) OS=Mus musculus GN=Map2k4 PE=1 SV=1 - [B1ATL6_MOUSE]	8.25	2	1	1	1	0	1.34858e+07		0			2.11204	8.25	1	1	206	22.4612	8.646
D3YTP8	U6 snRNA-associated Sm-like protein LSm4 (Fragment) OS=Mus musculus GN=Lsm4 PE=1 SV=8 - [D3YTP8_MOUSE]	18.75	6	2	2	2	1.67264e+07	1.61297e+07	0	8.33	1	1	2.09941	10.42	1	1	96	11.0646	8.88037
Q3UGJ7	Putative uncharacterized protein OS=Mus musculus GN=Nup62 PE=2 SV=1 - [Q3UGJ7_MOUSE]	2.17	6	1	1	1	0	2.07519e+07		0			2.09924	2.17	1	1	506	50.4529	4.91943
Q8BNA5	Putative uncharacterized protein OS=Mus musculus GN=Cttn PE=2 SV=1 - [Q8BNA5_MOUSE]	1.96	3	1	1	2	0	8.40701e+07		0			2.09044	1.96	1	2	509	57.0815	5.32568
H3BJA3	Glutamate--cysteine ligase regulatory subunit (Fragment) OS=Mus musculus GN=Gclm PE=1 SV=1 - [H3BJA3_MOUSE]	14.07	4	2	2	2	35219552	0	0	6.53	1	1	2.07966	7.54	1	1	199	22.0459	4.86865
D3Z3F1	Pre-mRNA 3'-end-processing factor FIP1 (Fragment) OS=Mus musculus GN=Fip1l1 PE=1 SV=2 - [D3Z3F1_MOUSE]	7.37	2	2	2	2	0	1.71903e+07					2.07486	7.37	2	2	434	46.4218	4.7417
P97770	THUMP domain-containing protein 3 OS=Mus musculus GN=Thumpd3 PE=1 SV=1 - [THUM3_MOUSE]	2.18	1	1	1	1	0	4.37247e+07		0			2.07481	2.18	1	1	505	56.3954	7.43018
Q9QY93	dCTP pyrophosphatase 1 OS=Mus musculus GN=Dctpp1 PE=1 SV=1 - [DCTP1_MOUSE]	21.18	1	2	2	2	0	3.7186e+07	0	14.12	1	1	2.06314	7.06	1	1	170	18.7834	5.03369
Q9DCJ5	NADH dehydrogenase [ubiquinone] 1 alpha subcomplex subunit 8 OS=Mus musculus GN=Ndufa8 PE=1 SV=3 - [NDUA8_MOUSE]	9.88	2	1	1	1	0	19478943					2.05583	9.88	1	1	172	19.9791	8.45557
Q9CQ71	Replication protein A 14 kDa subunit OS=Mus musculus GN=Rpa3 PE=1 SV=1 - [RFA3_MOUSE]	14.05	1	1	1	4	1.88122e+07	6.79114e+06	0	14.05	1	2	2.05479	14.05	1	2	121	13.575	4.84326
D3YVZ9	28S ribosomal protein S21, mitochondrial (Fragment) OS=Mus musculus GN=Mrps21 PE=1 SV=1 - [D3YVZ9_MOUSE]	29.55	2	1	1	1	0	9.22867e+06					2.0112	29.55	1	1	44	5.10575	10.4038
P97470	Serine/threonine-protein phosphatase 4 catalytic subunit OS=Mus musculus GN=Ppp4c PE=1 SV=2 - [PP4C_MOUSE]	3.58	1	1	1	1	0	0		0			2.00659	3.58	1	1	307	35.0574	5.05908
Q8BXA9	Putative uncharacterized protein OS=Mus musculus GN=Scaf4 PE=2 SV=1 - [Q8BXA9_MOUSE]	7.55	7	1	1	1	0	7.46283e+06		0			1.99436	7.55	1	1	159	17.9906	9.39307
A0A0G2JE25	GTPase NRas (Fragment) OS=Mus musculus GN=Nras PE=1 SV=1 - [A0A0G2JE25_MOUSE]	8	10	1	1	1	0	36288746					1.95445	8	1	1	150	16.8244	5.07178
E9QND8	Atlastin-2 OS=Mus musculus GN=Atl2 PE=1 SV=1 - [E9QND8_MOUSE]	3.64	3	1	1	2	0	1.38036e+07		0			1.92559	3.64	1	2	412	46.8455	5.94775
A0A075DCI0	ATP synthase protein 8 OS=Mus musculus GN=ATP8 PE=3 SV=1 - [A0A075DCI0_MOUSE]	14.93	4	1	1	1	0	0		0			1.91915	14.93	1	1	67	7.73514	9.87646
Q3UEG7	Inter-alpha-trypsin inhibitor heavy chain H2 (Fragment) OS=Mus musculus GN=Itih2 PE=1 SV=1 - [Q3UEG7_MOUSE]	3.32	4	1	1	1	0	19886083		0			1.913	3.32	1	1	452	50.7109	6.21436
O55201	Transcription elongation factor SPT5 OS=Mus musculus GN=Supt5h PE=1 SV=1 - [SPT5H_MOUSE]	3.05	1	2	2	2	39192297	8287054	0	2.13	1	1	1.9112	0.92	1	1	1082	120.589	5.04639
Q8C6K6	Putative uncharacterized protein (Fragment) OS=Mus musculus GN=Cpsf2 PE=2 SV=1 - [Q8C6K6_MOUSE]	4.39	5	1	1	1	0	3.7821e+06		0			1.90984	4.39	1	1	296	33.4431	5.61768
Q3TQP7	Putative uncharacterized protein OS=Mus musculus GN=Acat1 PE=2 SV=1 - [Q3TQP7_MOUSE]	2.83	2	1	1	1	0	3.83089e+06		0			1.89811	2.83	1	1	424	44.7733	8.35303
Q9CT18	Putative uncharacterized protein (Fragment) OS=Mus musculus GN=Ptpn11 PE=2 SV=1 - [Q9CT18_MOUSE]	4.09	3	1	1	1	0	1.51439e+07		0			1.89087	4.09	1	1	269	30.5314	6.85889
Q9D1E6	Tubulin-folding cofactor B OS=Mus musculus GN=Tbcb PE=1 SV=2 - [TBCB_MOUSE]	3.69	1	1	1	1	0	2.44473e+07		0			1.88987	3.69	1	1	244	27.3684	5.23682
Q8R5H1	Ubiquitin carboxyl-terminal hydrolase 15 OS=Mus musculus GN=Usp15 PE=1 SV=1 - [UBP15_MOUSE]	0.82	1	1	1	1	0	0		0			1.88184	0.82	1	1	981	112.254	5.17334
M0QWS4	Ubiquitin-fold modifier conjugating enzyme 1, isoform CRA_c OS=Mus musculus GN=Ufc1 PE=1 SV=1 - [M0QWS4_MOUSE]	9.68	2	1	1	1	0	40842361		0			1.83467	9.68	1	1	93	11.3436	4.97021
Q3TN42	Putative uncharacterized protein OS=Mus musculus GN=Utp15 PE=2 SV=1 - [Q3TN42_MOUSE]	1.89	2	1	1	1	0	1.83581e+07		0			1.83279	1.89	1	1	528	59.3809	8.80713
P99026	Proteasome subunit beta type-4 OS=Mus musculus GN=Psmb4 PE=1 SV=1 - [PSB4_MOUSE]	10.98	1	2	2	2	2.51584e+07	49952636	0	7.58	1	1	1.82735	3.41	1	1	264	29.0973	5.64307
B2RWX5	Centrosomal protein 250 OS=Mus musculus GN=Cep250 PE=2 SV=1 - [B2RWX5_MOUSE]	0.91	5	2	2	3	2.73878e+07	7.603e+06	0	0.54	1	2	1.82535	0.37	1	1	2414	276.685	5.08447
A2AFN3	Trophinin (Fragment) OS=Mus musculus GN=Tro PE=1 SV=8 - [A2AFN3_MOUSE]	2.32	11	1	1	1	0	1.45585e+07		0			1.81814	2.32	1	1	560	59.4403	10.7554
Q9CPU0	Lactoylglutathione lyase OS=Mus musculus GN=Glo1 PE=1 SV=3 - [LGUL_MOUSE]	4.89	1	1	1	2	0	39945659		0			1.81594	4.89	1	2	184	20.7964	5.46533
Q3U480	Putative uncharacterized protein OS=Mus musculus GN=Nop9 PE=2 SV=1 - [Q3U480_MOUSE]	4.56	3	2	2	2	1.13328e+07	1.23379e+07	0	2.36	1	1	1.8155	2.2	1	1	636	69.9886	7.26904
A0A1B0GR99	5-hydroxyisourate hydrolase (Fragment) OS=Mus musculus GN=Urah PE=1 SV=1 - [A0A1B0GR99_MOUSE]	6.73	4	1	1	1	0	5.43866e+07		0			1.81274	6.73	1	1	104	12.059	7.86963
Q8BK66	Putative uncharacterized protein OS=Mus musculus GN=Ddx56 PE=2 SV=1 - [Q8BK66_MOUSE]	1.47	2	1	1	1	0	6.83697e+06		0			1.81133	1.47	1	1	546	61.1417	9.24658
P27612	Phospholipase A-2-activating protein OS=Mus musculus GN=Plaa PE=1 SV=4 - [PLAP_MOUSE]	3.53	2	2	2	2	0	1.25312e+07		0			1.81074	3.53	2	2	794	87.1656	6.13818
Q3UYZ6	Putative uncharacterized protein (Fragment) OS=Mus musculus GN=Birc6 PE=2 SV=1 - [Q3UYZ6_MOUSE]	1.13	6	1	1	1	0	1.15966e+07		0			1.80697	1.13	1	1	972	106.175	7.23975
Q61425	Hydroxyacyl-coenzyme A dehydrogenase, mitochondrial OS=Mus musculus GN=Hadh PE=1 SV=2 - [HCDH_MOUSE]	3.5	1	1	1	1	0	1.23229e+07		0			1.8018	3.5	1	1	314	34.4419	8.646
E9Q6M7	Pumilio homolog 1 OS=Mus musculus GN=Pum1 PE=1 SV=1 - [E9Q6M7_MOUSE]	2.75	17	2	2	2	0	2.01801e+07		0			1.79494	2.75	2	2	944	100.3	8.47021
G3UY98	N6-adenosine-methyltransferase subunit METTL3 OS=Mus musculus GN=Mettl3 PE=1 SV=1 - [G3UY98_MOUSE]	22.22	9	1	1	1	0	460005124					1.78935	22.22	1	1	36	4.28923	10.2427
F6WYM0	Septin-2 (Fragment) OS=Mus musculus GN=Sept2 PE=1 SV=2 - [F6WYM0_MOUSE]	11.79	9	2	2	2	0	1.40553e+07		0			1.78736	11.79	2	2	212	24.2427	7.86963
Q3TIP8	Chloride intracellular channel protein OS=Mus musculus GN=Clic1 PE=2 SV=1 - [Q3TIP8_MOUSE]	18.67	2	2	2	2	0	4.76264e+07		0			1.77031	18.67	2	2	241	27.0548	5.2749
D3YTP6	Chromatin assembly factor 1 subunit B (Fragment) OS=Mus musculus GN=Chaf1b PE=1 SV=1 - [D3YTP6_MOUSE]	13.92	3	1	1	2	0	1.23232e+07					1.76948	13.92	1	2	79	8.89368	9.30518
Q91WQ3	Tyrosine--tRNA ligase, cytoplasmic OS=Mus musculus GN=Yars PE=1 SV=3 - [SYYC_MOUSE]	4.17	2	2	2	2	0	8.74462e+06		0			1.76836	4.17	2	2	528	59.0681	7.00537
P38060	Hydroxymethylglutaryl-CoA lyase, mitochondrial OS=Mus musculus GN=Hmgcl PE=1 SV=2 - [HMGCL_MOUSE]	15.38	2	3	3	4	5.1821e+06	4.80618e+06	0	11.08	2	2	1.75733	11.08	2	2	325	34.2167	8.41162
Q9Z2I9	Succinate--CoA ligase [ADP-forming] subunit beta, mitochondrial OS=Mus musculus GN=Sucla2 PE=1 SV=2 - [SUCB1_MOUSE]	3.46	3	2	2	3	3.44101e+07	5.078e+07	0	1.51	1	2	1.74956	1.94	1	1	463	50.0821	7.00537
D3Z0S9	Tumor susceptibility gene 101 protein (Fragment) OS=Mus musculus GN=Tsg101 PE=1 SV=2 - [D3Z0S9_MOUSE]	6.9	4	1	1	1	0	1.91371e+07					1.74673	6.9	1	1	145	15.5287	6.771
F6VF36	Signal recognition particle receptor ('docking protein') (Fragment) OS=Mus musculus GN=Srpr PE=1 SV=1 - [F6VF36_MOUSE]	9.15	2	1	1	1	0	9.18982e+06		0			1.73913	9.15	1	1	153	16.7988	7.57666
Q8R123	FAD synthase OS=Mus musculus GN=Flad1 PE=1 SV=1 - [FAD1_MOUSE]	6.91	1	2	2	2	0	1.12211e+07	0	3.66	1	1	1.73755	3.25	1	1	492	54.732	6.63916
G3UXB4	Cytoplasmic tRNA 2-thiolation protein 2 OS=Mus musculus GN=Ctu2 PE=1 SV=1 - [G3UXB4_MOUSE]	2.93	2	1	1	1	0	0		0			1.73393	2.93	1	1	410	44.8899	8.11865
Q6ZPS0	MKIAA1398 protein (Fragment) OS=Mus musculus GN=Rrbp1 PE=2 SV=1 - [Q6ZPS0_MOUSE]	1.62	3	1	1	1	0	8.94438e+06		0			1.7191	1.62	1	1	804	90.2515	5.38916
Q6NVF4	DNA helicase B OS=Mus musculus GN=Helb PE=1 SV=2 - [HELB_MOUSE]	1.86	1	2	2	2	1.43952e+08	9.52142e+06	0	0.74	1	1	1.71756	1.12	1	1	1074	121.395	5.8208
Q3TLK4	Putative uncharacterized protein (Fragment) OS=Mus musculus GN=Esco2 PE=2 SV=1 - [Q3TLK4_MOUSE]	5.23	2	1	1	1	0	369713533		0			1.67691	5.23	1	1	363	41.0493	9.80322
Q3TIV5	Zinc finger CCCH domain-containing protein 15 OS=Mus musculus GN=Zc3h15 PE=1 SV=2 - [ZC3HF_MOUSE]	3.29	1	1	1	1	0	1.48858e+07		0			1.67423	3.29	1	1	426	48.2974	5.30029
P61971	Nuclear transport factor 2 OS=Mus musculus GN=Nutf2 PE=1 SV=1 - [NTF2_MOUSE]	6.3	2	1	1	1	0	46537700					1.67301	6.3	1	1	127	14.469	5.37646
Q8R1M0	Embryonic stem cell-specific 5-hydroxymethylcytosine-binding protein OS=Mus musculus GN=Hmces PE=1 SV=1 - [HMCES_MOUSE]	6.8	1	2	2	2	0	13472977		0			1.65872	6.8	2	2	353	40.1429	8.57275
Q8BK00	Glucosamine-6-phosphate isomerase (Fragment) OS=Mus musculus GN=Gnpda1 PE=2 SV=1 - [Q8BK00_MOUSE]	5.77	4	1	1	1	0	1.67567e+08		0			1.64368	5.77	1	1	208	23.0547	6.26514
Q9DCB8	Iron-sulfur cluster assembly 2 homolog, mitochondrial OS=Mus musculus GN=Isca2 PE=1 SV=2 - [ISCA2_MOUSE]	7.79	1	1	1	1	0	13754686		0			1.64238	7.79	1	1	154	16.7075	5.60498
Q9CQ62	2,4-dienoyl-CoA reductase, mitochondrial OS=Mus musculus GN=Decr1 PE=1 SV=1 - [DECR_MOUSE]	3.88	1	1	1	1	0	3.83003e+06		0			1.63883	3.88	1	1	335	36.1907	8.95361
B1AWE0	Clathrin light chain OS=Mus musculus GN=Clta PE=1 SV=1 - [B1AWE0_MOUSE]	3.24	9	1	1	1	0	2.89138e+07		0			1.63553	3.24	1	1	216	23.4643	4.50049
A0A0A6YX05	Sodium/potassium-transporting ATPase subunit beta (Fragment) OS=Mus musculus GN=Atp1b1 PE=1 SV=1 - [A0A0A6YX05_MOUSE]	10.61	4	1	1	1	0	2.81233e+07		0			1.62707	10.61	1	1	132	15.2438	7.75244
D3Z0M9	DEAD (Asp-Glu-Ala-Asp) box polypeptide 23 OS=Mus musculus GN=Ddx23 PE=1 SV=1 - [D3Z0M9_MOUSE]	1.22	1	1	1	1	0	1.8724e+07		0			1.6242	1.22	1	1	819	95.4359	9.5835
P09055	Integrin beta-1 OS=Mus musculus GN=Itgb1 PE=1 SV=1 - [ITB1_MOUSE]	3.76	1	2	2	3	17209586	2.31362e+07	0	2.63	1	1	1.60712	3.76	2	2	798	88.1733	5.93506

## Sheet: Sheet1
A2:GFP
B2:NEMEP-GFP
