# Supplementary material for: A Nodal enhanced micropeptide NEMEP regulates glucose uptake during mesendoderm differentiation of embryonic stem cells
Source: Nat Commun. 2022 Jul 9;13:3984. doi: 10.1038/s41467-022-31762-x (PMC9271079; doi:10.1038/s41467-022-31762-x)
Supplement: Supplementary file 6 — Source Data [file 41467_2022_31762_MOESM6_ESM.zip]

Archive with 31 entries (30 files):
- Source Data/
- Source Data/Source Data Supplementary Fig.1.xlsx
- __MACOSX/Source Data/._Source Data Supplementary Fig.1.xlsx
- Source Data/Source Data Fig.3.xlsx
- __MACOSX/Source Data/._Source Data Fig.3.xlsx
- Source Data/.DS_Store
- __MACOSX/Source Data/._.DS_Store
- Source Data/Source Data Fig.2.xlsx
- __MACOSX/Source Data/._Source Data Fig.2.xlsx
- Source Data/Source Data Supplementary Fig.7.xlsx
- __MACOSX/Source Data/._Source Data Supplementary Fig.7.xlsx
- Source Data/Source Data Fig.5.xlsx
- __MACOSX/Source Data/._Source Data Fig.5.xlsx
- Source Data/Source Data Supplementary Fig.9.xlsx
- __MACOSX/Source Data/._Source Data Supplementary Fig.9.xlsx
- Source Data/Source Data Fig.7.xlsx
- __MACOSX/Source Data/._Source Data Fig.7.xlsx
- Source Data/Source Data Supplementary Fig.5.xlsx
- __MACOSX/Source Data/._Source Data Supplementary Fig.5.xlsx
- Source Data/Source Data Supplementary Fig.4.xlsx
- __MACOSX/Source Data/._Source Data Supplementary Fig.4.xlsx
- Source Data/Source Data Fig.6.xlsx
- __MACOSX/Source Data/._Source Data Fig.6.xlsx
- Source Data/Source Data Supplementary Fig.8.xlsx
- __MACOSX/Source Data/._Source Data Supplementary Fig.8.xlsx
- Source Data/Source Data Fig.1.xlsx
- __MACOSX/Source Data/._Source Data Fig.1.xlsx
- Source Data/Source Data Supplementary Fig.3.xlsx
- __MACOSX/Source Data/._Source Data Supplementary Fig.3.xlsx
- Source Data/Source Data Supplementary Fig.2.xlsx
- __MACOSX/Source Data/._Source Data Supplementary Fig.2.xlsx
