# Supplementary material for: A Nodal enhanced micropeptide NEMEP regulates glucose uptake during mesendoderm differentiation of embryonic stem cells
Source: Nat Commun. 2022 Jul 9;13:3984. doi: 10.1038/s41467-022-31762-x (PMC9271079; doi:10.1038/s41467-022-31762-x)
Supplement: Supplementary file 6 — Source Data [file 41467_2022_31762_MOESM6_ESM.zip › Source Data/Source Data Supplementary Fig.1.xlsx]

## Sheet: supplementary Fig.1e
supplementary Fig.1e
	Brain	Pancreas	Cerebellum	Bone marrow	Spleen	Lung	Eye	Intestinal	EB	Liver	Kidney	Heart
Gm11549	73.48	21.26	3.57	2.17	3.19	1.22	1.35	0.91	0.94	0.69	0.389	0.12
	74.9	17.26	3.33	3.66	3.58	1.89	1.29	0.84	0.6	0.66	0.46	0.06
	71.7	19.97	3.29	4.31	2.4	1.5	1.14	1.17	0.67	0.62	0.48	0.09

## Sheet: supplementary Fig.1f
	supplementary Fig.1f

## Sheet: Supplementary Fig.1g_x0009_
Supplementary Fig.1g
	AC				SB
WT	3.034	3.428	3.991	3.494	1.016	1.039	0.963	0.984
Smad2 KO	1.147	1.251	1.301	1.422	0.466	0.401	0.645	0.501
Smad3 KD	1.907	1.772	2.099	1.451	0.182	0.233	0.193	0.182
Smad2 KO/Smad3 KD	0.223	0.156	0.15	0.087	0.663	0.925	0.808	0.711
Smad4 KO	0.319	0.309	0.235	0.39	0.304	0.213	0.303	0.267

## Sheet: supplementary Fig.1h
supplementary Fig.1h

## Sheet: Supplementary  Fig.1i
Supplementary Fig.1i
	AC				SB
WT	3.452	2.815	4.523	2.998	0.939	0.896713	1.09362	1.104
Trim33 KO	0.899	0.933373	0.954638	1.013	0.599	0.513954	0.672933	0.603

## Sheet: supplementary Fig. 1j
supplementary Fig. 1j
	WT				Foxh1 KD
Foxh1	1.06383	0.920472	0.989229	1.03234	0.189895	0.360493	0.298692	0.23824

## Sheet: Supplementary Fig.1k
Supplementary Fig.1k
	AC				SB
WT	2.451	2.658	2.56	2.576	1.18	0.983	1.127	0.71
Foxh1 KD	0.747	1.611	1.236	0.938	0.507	0.398	0.574	0.541

## Sheet: supplementary Fig.1l
supplementary Fig.1l
	Cripto				Cryptic
WT	0.870301	0.939497	1.20263	0.987574	1.018	1.005	0.773	1.206
Cripto KD	0.282055	0.246787	0.294335	0.259809	0.781	0.813	0.525	0.506
Cryptic KD	0.870301	0.939497	1.20263	0.987574	0.669	0.507	0.612	0.328
Cripto KD/Cryptic KD	0.274955	0.358067	0.361444	0.430786	0.235	0.456	0.275	0.324

## Sheet: supplementary Fig.1m
supplementary Fig.1m
		WT				Cripto KD				Cryptic KD				Cripto KD/Cryptic KD
Mixl1	0	0.83	0.926	1.016	1.281	1.531	1.777	1.074	0.918	3.75	1.952	2.443	2.245	0.78	0.831	1.35	1.286
	2	5.773	6.169	9.27	6.436	9.358	7.981	8.029	10.16	8.88	9.603	9.57	11.333	2.486	3.765	4.253	2.76
	3	9.452	12.765	12.833	13.433	15.425	17.838	14.465	12.878	17.577	16.316	14.031	17.052	8.868	7.581	9.441	9.607
	4	94.382	94.314	104.367	103.782	34.001	37.463	35.648	38.121	6.821	8.629	5.458	7.786	22.008	20.985	16.855	17.875
	5	8.305	5.194	5.121	7.73	7.893	6.005	4.733	5.823	12.606	15.718	13.637	12.035	23.873	26.248	21.561	22.396
