# Supplementary material for: A Nodal enhanced micropeptide NEMEP regulates glucose uptake during mesendoderm differentiation of embryonic stem cells
Source: Nat Commun. 2022 Jul 9;13:3984. doi: 10.1038/s41467-022-31762-x (PMC9271079; doi:10.1038/s41467-022-31762-x)
Supplement: Supplementary file 6 — Source Data [file 41467_2022_31762_MOESM6_ESM.zip › Source Data/Source Data Fig.3.xlsx]

## Sheet: Fig.3a
Fig.3a
		WT				KO-1				KO-2
Gm11549	0	0.99	2.715	1.292	0.329	2.51	1.415	2.503	1.629	0.434	0.28	0.085	0.861
	2	2.97	2.705	2.972	2.08	6.975	7.296	6.456	7.564	2.805	2.756	2.574	2.011
	3	33.07	32.01	28.353	28.432	33.939	36.806	32.309	38.423	27.616	28.333	27.885	31.134
	4	9.443	6.115	4.071	5.05	7.904	11.774	9.677	10.236	13.162	12.128	10.855	12.687
	5	5.07	3.46	3.422	2.507	0.965	0.925	1.322	1.098	4.876	5.544	4.152	5.158
	6	0.997	0.957	0.786	0.897	0.325	2.626	0.625	1.345	1.687	1.619	1.029	1.07
Gsc	0	1.12	0.843	1.173	0.903	0.623	0.729	1.007	0.604	1.097	0.693	0.77	0.651
	2	3.279	3.461	3.458	3.123	0.501	0.489	0.499	0.592	0.468	0.415	0.28	0.396
	3	315.845	259.947	310.204	253.892	2.344	2.4	2.505	3.514	2.025	1.527	1.907	1.977
	4	17.161	14.95	18.858	15.934	29.591	23.233	28.033	22.224	29.714	26.91	27.84	28.782
	5	1.916	1.656	1.378	1.547	15.232	15.306	13.215	12.433	13.901	14.017	12.211	13.069
	6	0.777	0.661	0.765	0.695	2.547	2.539	2.349	2.282	3.295	3.338	2.941	2.994
Mixl1	0	0.998948	0.845855	1.16755	1.0136	1.678	1.338	2.105		1.4196	1.44541	1.50993	1.4585
	2	1.87577	2.21988	2.16968	2.1878	2.22296	1.58061	1.60712	1.40491	1.5905	1.54808	1.27322	1.43344
	3	386.542	343.575	340.73	306.87	7.32324	7.06398	5.97311	7.03467	3.70502	3.29775	3.59872	3.41404
	4	94.0583	87.2137	85.1823	85.4781	133.295	132.375	127.777	128.666	83.8351	73.4903	87.8203	76.4519
	5	1.98961	1.91518	1.92717	2.01458	95.0413	102.5	100.252	104.292	73.1346	74.9826	83.9513	69.6708
	6	2.36441	2.07122	2.34321	1.97586	25.2023	29.1512	22.588	24.3945	13.3751	13.3012	13.4309	12.1888
T	0	1.635	0.819	0.856	0.874	1.022	0.899	0.64	0.812	0.537	0.869	0.384	0.865
	2	4.135	4.064	3.735	3.896	1.007	0.587	0.492	0.669	0.532	0.446	0.507	0.404
	3	453.217	418.203	384.558	364.824	10.169	10.659	9.165	9.897	5.541	5.278	5.341	5.282
	4	49.972	47.87	49.284	43.776	105.351	132.611	122.281	129.882	90.765	84.16	92.032	81.293
	5	3.603	3.507	3.327	1.878	54.874	58.205	59.965	60.174	48.337	44.913	46.918	43.054
	6	3.329	2.528	2.928	2.563	17.042	21.216	16.588	17.256	15.338	14.391	15.715	13.997
Eomes	0	0.88104	0.944564	1.05022	1.14417	1.19626	1.4143	1.66317	1.32983	2.57598	2.58765	2.22383	2.25434
	2	12.9253	11.9825	12.0946	11.4927	1.86618	1.42698	2.00146	1.68586	6.10677	5.43684	4.58848	4.24426
	3	146.534	117.172	150.68	144.226	10.0134	8.90572	9.95511	8.69994	30.4609	28.4758	27.212	26.2514
	4	30.7207	27.8339	29.426	24.0584	32.6279	40.3181	43.1277	38.8339	44.7865	41.3395	54.1188	43.4582
	5	1.01813	1.07821	1.27434	0.93972	5.55279	7.58911	5.09142	6.30755	23.8713	23.8793	27.3392	21.3676
	6	0.890803	0.851573	0.966289	0.735378	25.7206	23.6799	26.0543	28.4909	6.0492	5.66778	4.8846	3.71204
Foxa2	0	0.972	0.887	0.954	1.217	2.59	2.396	2.828	2.458	1.962	1.852	1.952	2.044
	2	5.184	5.052	4.27	4.612	5.228	4.58	3.784	3.861	1.926	1.821	2.204	1.859
	3	125.118	129.969	136.591	137.097	9.107	7.82	7.914	7.586	3.942	3.692	3.214	3.622
	4	83.022	76.354	79.585	74.256	35.695	40.732	41.183	40.744	8.221	7.766	9.569	9.302
	5	51.146	55.899	55.822	46.975	15.945	15.5	15.033	15.894	28.535	25.747	26.056	28.459
	6	53.825	50.468	55.756	49.723	20.127	17.399	19.391	18.761	23.704	24.027	24.034	24.784
Sox17	0	0.899223	1.01217	0.931689	1.17925	5.21233	5.97679	6.37217	6.198	2.67166	2.37001	2.0058	2.2743
	2	0.39767	0.425211	0.372051	0.461866	1.36185	1.10761	1.51832	1.36458	0.704783	0.659865	0.697361	0.593382
	3	30.4634	31.2463	33.2403	30.8008	2.49616	1.99778	2.25174	2.41801	0.681296	0.509995	0.529925	0.554107
	4	43.996	43.6032	49.9593	42.8131	6.35348	7.05245	7.14983	7.13414	3.80511	3.86573	4.1161	3.42881
	5	19.8827	20.2094	22.6296	18.8755	14.9009	28.7111	28.5183	27.3209	26.8378	24.4407	27.8522	22.3018
	6	13.2629	13.8153	11.2965	12.6276	20.2504	20.8516	20.5454	24.4452	30.4278	30.3147	29.4998	30.4186
Nkx2.5	0	0.901	0.713	1.026	1.517	0.788	0.776	0.845	0.712	0.268	0.193	0.262	0.177
	2	0.46	0.577	0.376	0.533	1.041	0.73	0.839	0.607	0.325	0.453	0.545	0.608
	3	0.874	0.926	0.941	1.238	1.292	1.317	1.323	1.255	0.695	0.58	0.494	0.608
	4	3.558	3.452	3.651	3.901	0.33	0.259	0.356	0.333	0.426	0.581	0.501	0.408
	5	9.347	8.823	9.439	9.071	4.525	3.386	3.088	4.319	3.647	3.169	2.871	2.948
	6	29.171	29.148	21.583	25.506	2.942	3.67	2.42	2.598	4.71	3.887	3.845	4.057

## Sheet: Fig.3b
Fig.3b
		WT				KO-1				KO-2
Pax6	0	0.920259	0.632071	0.994763	1.45305	0.0874844	0.231324	0.338704	0.271016	0.0263677	0.133918	0.250469	0.11448
	3	13.5131	15.0745	14.2329	14.1835	7.56067	10.2586	11.9809	9.63431	11.5308	11.457	13.3228	11.7545
	4	15.704	19.5745	19.8357	16.2955	8.53313	18.5943	16.002	15.0281	14.6128	12.9177	14.8096	12.5381
	5	13.3069	13.7248	12.8353	15.4805	12.5603	15.3578	13.8722	11.8052	12.4664	10.49	10.8399	11.8326
	6	17.531	12.9627	14.7212	15.7192	15.3912	11.075	10.819	10.1622	17.9699	12.6842	13.1677	15.1601
	7	14.0816	12.8659	15.4579	12.2525	19.9093	13.4363	10.5483	13.7573	11.1639	9.90823	13.9412	14.3462
	8	11.9499	10.346	10.5384	12.0899	10.3733	7.39907	7.31484	6.99056	8.21997	8.27265	7.47983	8.27044
Sox1	0	0.977	1.039	1.013	0.973	1.166	1.114	1.133	1.077	3.897	3.732	3.729	3.506
	3	11.141	12.323	12.928	13.176	8.951	12.099	11.021	11.13	19.593	21.976	20.893	21.184
	4	25.031	24.635	24.08	25.088	19.164	19.947	21.496	19.416	34.117	32.086	29.693	31.128
	5	14.999	14.268	12.903	15.442	9.661	9.589	9.518	9.475	13.569	12.664	12.77	12.542
	6	14.107	13.14	13.813	13.87	9.958	7.948	7.63	8.523	8.677	9.208	8.575	9.169
	7	8.191	8.594	7.687	8.251	7.389	6.943	7.034	7.217	3.93	4.257	3.78	4.291
	8	5.812	5.687	5.474	5.426	2.975	2.847	2.485	2.473	5.833	6.901	6.517	5.428
Tubb3	0	1.032	0.941	1.009	1.018	1.707	1.146	1.879	1.788	1.83	1.91	1.702	1.785
	3	0.444	0.467	0.458	0.498	0.75	0.58	0.581	0.542	0.502	0.535	0.507	0.462
	4	0.266	0.252	0.265	0.238	0.288	0.425	0.472	0.443	0.855	0.55	0.552	0.494
	5	2.147	1.823	1.915	2.129	2.494	2.55	2.663	2.552	4.315	4.012	4.366	3.962
	6	6.119	6.103	5.809	5.81	6.503	4.961	4.513	4.434	5.721	5.503	5.415	5.92
	7	7.664	8.216	7.431	6.666	11.982	7.251	7.95	7.551	8.759	8.142	8.151	8.177
	8	6.868	6.531	6.458	5.969	11.776	10.702	11.865	10.566	8.381	7.824	8.222	7.794
Nestin	0	1.077	0.863	1.018	1.041	0.263	0.271	0.277	0.278	0.38	0.388	0.485	0.389
	3	1.385	1.061	1.14	1.573	1.619	1.422	1.298	1.33	1.14	1.211	1.231	1.076
	4	1.478	1.327	1.298	1.295	3.256	2.882	3.006	3.083	3.091	2.79	2.844	2.803
	5	2.14	1.794	1.734	1.945	3.16	3.046	3.375	2.98	3.027	2.978	3.01	3.087
	6	2.521	2.27	2.389	2.199	2.81	2.429	2.607	2.419	2.074	1.983	2.023	1.953
	7	3.004	2.797	2.864	2.888	3.173	2.876	3.333	3.077	1.954	1.863	1.87	1.792
	8	2.787	2.887	2.794	2.653	3.533	2.472	2.546	2.465	1.879	1.843	1.832	1.789

## Sheet: Fig.3c
Fig.3c

## Sheet: Fig.3d_x0009_
Fig.3d
	WT				promoter-KO-1				promoter-KO-2
0	1	0.238	4.199	0.338	2.13	1.324	3.428	3.234	1.363	0.269	6.893	0.8
2	10.134	8.565	11.989	9.495	3.362	2.275	4.969	2.36	1.81	1.203	2.723	2.407
3	173.471	161.904	185.865	159.566	10.01	7.838	12.784	7.788	6.42	3.841	10.731	11.387
4	20.085	14.406	28.003	23.09	20.255	18.63	22.022	26.327	11.919	8.36	16.994	17.388
5	1.487	0.435	5.089	2.607	15.677	11.452	21.46	22.582	2.018	1.334	3.052	1.556
