# Supplementary material for: A Nodal enhanced micropeptide NEMEP regulates glucose uptake during mesendoderm differentiation of embryonic stem cells
Source: Nat Commun. 2022 Jul 9;13:3984. doi: 10.1038/s41467-022-31762-x (PMC9271079; doi:10.1038/s41467-022-31762-x)
Supplement: Supplementary file 6 — Source Data [file 41467_2022_31762_MOESM6_ESM.zip › Source Data/Source Data Fig.2.xlsx]

## Sheet: Fig.2c
Fig.2c

## Sheet: Fig.2e
Fig.2e
Fraction	Gm11549			Gsc			H19
1	1	0.995802	1.00513	1	0.981847	1.01768	1	0.998096	1.00291
2	0.977644	0.971106	0.984258	0.629525	0.502789	0.759016	0.775219	0.770878	0.780868
3	1.03348	1.02196	1.04213	0.75168	0.69842	0.814833	0.52131	0.514572	0.534054
4	1.28458	1.28246	1.28596	1.15879	1.12442	1.19316	0.500628	0.497244	0.504069
5	1.31182	1.31025	1.31416	1.31965	1.28263	1.3636	0.434442	0.430369	0.441193
6	1.3278	1.32437	1.33007	1.41346	1.40607	1.41943	0.394823	0.388488	0.401364
7	1.31095	1.30942	1.31166	1.55245	1.52395	1.56834	0.334599	0.328234	0.342376
8	1.26255	1.26199	1.26336	1.56426	1.54121	1.59388	0.290627	0.288009	0.293285
9	1.06697	1.06227	1.07037	1.32583	1.2978	1.34052	0.245656	0.199922	0.288808
10	1.06057	1.0554	1.06288	1.15422	1.15096	1.15748	0.23784	0.187416	0.287311

## Sheet: Fig.2h
Fig.2h

## Sheet: Fig.2j
Fig.2j
