# Supplementary material for: A Nodal enhanced micropeptide NEMEP regulates glucose uptake during mesendoderm differentiation of embryonic stem cells
Source: Nat Commun. 2022 Jul 9;13:3984. doi: 10.1038/s41467-022-31762-x (PMC9271079; doi:10.1038/s41467-022-31762-x)
Supplement: Supplementary file 6 — Source Data [file 41467_2022_31762_MOESM6_ESM.zip › Source Data/Source Data Supplementary Fig.7.xlsx]

## Sheet: Supplementary Fig.7a
Supplementary Fig.7a
WT	CRISPRa
1.017	78.488
0.814	101.928
1.167	123.675
1.004	112.237

## Sheet: Supplementary Fig.7b,c
Supplementary Fig.7b,c
glycolysis		glycolysis capacity
WT	CRISPRa	WT	CRISPRa
30.89	69.9	25.6	64.02
8.29	28.38	4.83	33.38
7.67	61.28	6.6	61.52
33.11	50.97	29.52	51.94
29.14	53.62	30.12	45.73
28.3	46.2	26.23	41.06
36.67	63.92	35.63	61.07
23.71	77.52	18.16	74.68
20.01	48.6	18.51	44.17
21.09	89.86	20.48	80.55
	38.74		34.42

## Sheet: Supplementary Fig.7d
Supplementary Fig.7d

## Sheet: Supplementary Fig.7e,f
Supplementary Fig.7e,f
relative glucose consumption		relative lactate excretion
Ctr	hNEMEP	Ctr	hNEMEP
1.21	1.85	0.854	2.17
1.01	1.52	0.917	2
0.789	1.48	1.22	2.03

## Sheet: Supplementary Fig.7g
Supplementary Fig.7g
		Ctr		hNEMEP
Measurement	Time (min)	ECAR (mpH/min)	SEM	ECAR (mpH/min)	SEM
1	1.30231	8.29583	1.08749	12.4341	0.907739
2	7.78778	7.06377	0.427091	10.3604	0.807977
3	14.3531	5.58901	0.7665	9.31718	0.68438
4	20.8668	5.39814	0.572966	8.85806	0.66258
5	27.4551	34.685	8.75267	45.4902	6.95497
6	33.9793	41.5718	9.62796	56.9457	8.09591
7	40.4957	45.7828	9.95039	62.2772	8.42473
8	46.9899	49.3294	10.6189	66.7444	9.00724
9	53.6557	45.8759	11.2718	66.3637	11.1074
10	60.1384	46.9299	11.1842	66.2519	10.6043
11	66.641	48.1473	11.5117	68.1763	10.4862
12	73.2016	49.3124	11.4503	68.3365	10.4847
13	79.8194	13.889	2.68708	21.9604	2.30373
14	86.3151	12.4087	2.43245	19.3758	1.91894
15	92.8493	13.016	2.31709	19.2834	1.7589
16	99.3597	13.2075	2.40933	19.2761	1.6509
