# Supplementary material for: A Nodal enhanced micropeptide NEMEP regulates glucose uptake during mesendoderm differentiation of embryonic stem cells
Source: Nat Commun. 2022 Jul 9;13:3984. doi: 10.1038/s41467-022-31762-x (PMC9271079; doi:10.1038/s41467-022-31762-x)
Supplement: Supplementary file 6 — Source Data [file 41467_2022_31762_MOESM6_ESM.zip › Source Data/Source Data Fig.5.xlsx]

## Sheet: Fig.5a,b
Fig.5a-b

## Sheet: Fig.5c
Fig.5c

## Sheet: Fig.5d
Fig.5d

## Sheet: Fig.5e,f
Fig.5e-f
	Glucose		Lactate
	WT	CRISPRa	WT	CRISPRa
	1.06	1.49	0.95	1.62
	0.98	1.39	1.04	1.68
	0.949	1.36	1.01	1.68

## Sheet: Fig.5g
Fig.5g
			WT		CRISPRa
	Measurement	Time (min)	ECAR (mpH/min)	SEM	ECAR (mpH/min)	SEM
	1	1.30499	4.66545	0.514055	9.90151	0.591907
	2	7.78393	2.28607	0.658755	7.33015	0.553347
	3	14.2921	1.97001	0.603057	6.89278	0.481668
	4	20.793	1.63831	0.605125	6.67677	0.475476
	5	27.3681	11.9941	1.21388	42.9757	4.97411
	6	33.8522	18.9668	1.97468	56.6389	5.86202
	7	40.3784	23.202	2.45653	61.7696	5.76442
	8	46.8827	25.5264	2.78361	63.8574	5.55631
	9	53.4603	17.0309	2.21491	45.3658	4.64586
	10	59.9425	21.1343	2.51878	58.381	5.45655
	11	66.4247	22.8967	2.55967	60.3048	5.21459
	12	72.9755	23.2055	2.81904	60.5453	5.04559
	13	79.5689	7.78391	0.912881	18.5166	1.46662
	14	86.099	6.93458	0.76623	16.9357	1.00704
	15	92.6331	7.21357	0.724074	16.4799	0.902141
	16	99.1302	7.06218	0.660819	16.0625	0.761324

## Sheet: Fig.5h
Fig.5h
	EV	FL	ΔN	ΔTMD	Δ51~57	ACVR1-TMD	ITGB1-TMD
	0.915435	2.0683	1.88252	1.31143	0.857796	0.977651	1.01545
	1.07903	2.31347	2.08759	1.11932	0.982495	1.06397	0.955451
	1.00553	1.97829	1.85498	1.30573	1.03938	0.939681	0.869959

## Sheet: Fig.5i
Fig.5i
	FLAG-EV+GFP-EV	FLAG-EV+NEMEP-GFP	FLAG-EV+NEMEP-∆TMD-GFP	FLAG-EV+NEMEP-∆5157-GFP	GLUT1-FLAG+GFP-EV	GLUT1-FLAG+NEMEP-GFP	GLUT1-FLAG+NEMEP-∆TMD-GFP	GLUT1-FLAG+NEMEP-∆5157-GFP
	1.05341	1.98402	0.894271	0.760404	3.16695	3.64566	2.82546	2.47946
	0.874452	1.85852	0.594536	0.879681	2.4258	4.33811	2.01602	2.0822
	1.07213	2.11912	1.11558	1.06751	2.28668	4.02192	1.88702	2.58103

## Sheet: Fig.5j
Fig.5j
FLAG-EV+GFP-EV	FLAG-EV+NEMEP-GFP	FLAG-EV+NEMEP-∆TMD-GFP	FLAG-EV+NEMEP-∆5157-GFP	GLUT3-FLAG+GFP-EV	GLUT3-FLAG+NEMEP-GFP	GLUT3-FLAG+NEMEP-∆TMD-GFP	GLUT3-FLAG+NEMEP-∆5157-GFP
1.33299	1.99694	0.991318	0.828818	2.7236	3.53258	2.41318	2.38318
0.763023	1.6621	1.06639	0.961112	2.95557	3.35087	2.02247	2.26262
0.903984	2.13739	1.21348	1.16277	2.61083	3.42594	2.52809	2.01448
