# Supplementary material for: A Nodal enhanced micropeptide NEMEP regulates glucose uptake during mesendoderm differentiation of embryonic stem cells
Source: Nat Commun. 2022 Jul 9;13:3984. doi: 10.1038/s41467-022-31762-x (PMC9271079; doi:10.1038/s41467-022-31762-x)
Supplement: Supplementary file 6 — Source Data [file 41467_2022_31762_MOESM6_ESM.zip › Source Data/Source Data Supplementary Fig.9.xlsx]

## Sheet: Supplementary Fig.9a-e
Supplementary Fig.9a-e
		WT		KO-1		KO-2
Measurement	Time (min)	OCR (pmol/min)	SEM	OCR (pmol/min)	SEM	OCR (pmol/min)	SEM
1	1.30384	71.9751	8.75622	25.4571	6.20186	31.9033	6.71499
2	7.7993	66.4131	8.00115	23.6486	5.87838	29.3945	5.82332
3	14.3135	64.171	7.76447	22.34	5.95787	28.8497	5.75569
4	20.825	61.4261	7.58957	21.5816	5.8331	27.4117	5.66189
5	27.4054	22.7295	2.33567	10.8316	2.76574	11.7998	2.70634
6	33.9188	21.5341	2.146	10.2111	2.45903	11.8574	2.69994
7	40.4502	21.3884	2.19869	11.1812	2.36349	12.2726	2.54622
8	46.9637	20.5171	2.12795	10.1332	2.34863	11.8457	2.45219
9	53.5946	41.801	3.6115	20.4136	4.4261	28.047	5.47905
10	60.0723	43.1831	3.69613	22.2058	4.68503	30.4863	6.50376
11	66.5554	44.1776	3.70145	22.7091	4.87844	30.9327	6.56149
12	73.078	44.0752	3.67253	23.5419	4.78781	30.954	6.51371
13	79.6643	11.0969	1.11848	7.89831	1.9344	7.06336	1.58547
14	86.1405	10.7343	1.20552	8.44528	1.74051	8.15454	1.66532
15	92.6235	10.0049	1.15967	8.23758	1.83104	7.54909	1.6479
16	99.1665	10.1629	1.19404	7.93162	1.75811	7.51175	1.51321
Basal			Maximal Respiration			Proton Leak			Maximal Respiration
WT	KO-1	KO-2	WT	KO-1	KO-2	WT	KO-1	KO-2	WT	KO-1	KO-2
97.5473	44.9026	30.4127	51.7548	31.6412	39.9621	17.9881	8.07197	7.38008	79.5592	36.8306	23.0326
44.3251	36.023	16.2069	32.8042	33.2943	22.5234	10.7035	4.56565	4.70332	33.6217	31.4573	11.5036
33.3983	22.1159	27.5732	27.1549	26.9715	35.1154	8.31934	5.27862	6.0753	25.079	16.8373	21.4979
38.905	2.69308	19.122	28.8397	5.95133	18.9825	10.0567	1.11931	3.84403	28.8483	1.57377	15.278
36.0685	22.5645	26.818	29.6809	10.0913	22.8016	7.04716	0.0729103	7.11131	29.0214	0.316356	19.7066
23.8413	1.91862	1.95704	23.0408	1.35207	3.95909	5.9037	5.26786		17.9376	17.2966	2.65227
80.7393	28.472		51.3824	1.21013		15.1735	0.229668		65.5658	1.68896
49.6631	14.1852		29.8101	0.98951		11.2543	5.66567		38.4088	22.8063
47.5832			31.1499	25.4785		10.4229	2.87827		37.1604	11.3069
81.2856			41.8235	2.64375		13.9188			67.3668
35.5594			30.6243	31.4902		6.52067			29.0387
48.1379			32.0069	16.6094		8.8374			39.3004

## Sheet: Supplementary Fig.9g
Supplementary Fig.9g

## Sheet: Supplementary Fig.9j
Supplementary Fig.9j
