# Supplementary material for: A Nodal enhanced micropeptide NEMEP regulates glucose uptake during mesendoderm differentiation of embryonic stem cells
Source: Nat Commun. 2022 Jul 9;13:3984. doi: 10.1038/s41467-022-31762-x (PMC9271079; doi:10.1038/s41467-022-31762-x)
Supplement: Supplementary file 6 — Source Data [file 41467_2022_31762_MOESM6_ESM.zip › Source Data/Source Data Fig.7.xlsx]

## Sheet: Fig.7a
Fig.7a
Ctr				AC
0.993488	1.18309	1.10284	0.720578	2.29665	2.79205	2.20128	1.96837

## Sheet: Fig.7b
Fig.7b
	no treat			AC
WT	0.960789	1.16001	0.879206	1.56533	1.72738	1.63771
Cripto KD/Cryptic KD	0.414925	0.474668	0.49339	1.52889	1.73643	1.54536

## Sheet: Fig.7c
Fig.7c
	no treat			AC
WT	0.942295	1.07696	0.980749	1.57685	1.71173	1.80552
Smad2 KO/Smad3 KD	0.599165	0.546819	0.596263	0.785191	0.772398	0.777445

## Sheet: Fig.7d
Fig.7d
	no treat			AC
WT	1.09768	0.916759	0.98556	1.48473	1.56738	1.5853
Trim33 KO	0.607	0.786237	0.677184	0.840479	0.89288	1.09844

## Sheet: Fig.7e
Fig.7e
WT	WT-AC	KO-1	KO-1-AC	KO-2	KO-2-AC
1.00804	1.74396	0.564541	1.09396	0.602786	0.861886
1.07346	1.95068	0.547645	0.957346	0.408598	0.772197
0.918496	1.66806	0.581958	1.25008	0.482399	0.961992

## Sheet: Fig.7f
Fig.7f
WT	WT+NEMEP	KO-1	KO-1+NEMEP	KO-2	KO-2+NEMEP
0.857932	1.65189	0.529309	1.4312	0.502509	1.55884
1.04887	1.50588	0.598677	1.24272	0.523561	1.26473
1.0932	1.49004	0.553888	1.43772	0.690699	1.4513
