# Supplementary material for: A Nodal enhanced micropeptide NEMEP regulates glucose uptake during mesendoderm differentiation of embryonic stem cells
Source: Nat Commun. 2022 Jul 9;13:3984. doi: 10.1038/s41467-022-31762-x (PMC9271079; doi:10.1038/s41467-022-31762-x)
Supplement: Supplementary file 6 — Source Data [file 41467_2022_31762_MOESM6_ESM.zip › Source Data/Source Data Supplementary Fig.5.xlsx]

## Sheet: Supplementary Fig.5b
Supplementary Fig.5b
		WT				exon1-KO				exon2-KO				exon3-pre-KO				exon3-post-KO
T	0	0.957048	1.06044	0.953077	1.03001	44.7453	46.5808	44.467	45.4013	1.2232	1.22236	1.15482	1.08047	0.403227	0.388413	0.416291	0.402947	0.525463	0.466731	0.481852	0.460944
	3	1303.04	1160.61	1198.21	1284.21	134.986	133.682	149.569	145.076	525.543	472.989	506.586	493.417	964.518	894.33	723.909	737.073	1319.4	1395.59	1379.25	1352.73
	4	76.4086	74.1134	73.7548	72.3872	449.963	455.613	440.703	448.718	9.90847	9.33508	9.33508	8.37253	266.624	267.921	317.291	291.765	276.027	280.657	326.664	282.218
	5	7.31401	7.45735	6.61006	7.16845	198.317	193.161	215.219	199.835	1.38479	1.46273	1.54399	1.45969	45.1503	40.4948	49.3392	48.4245	30.8172	31.6836	30.3088	28.2203
		WT				exon1-KO				exon2-KO				exon3-pre-KO				exon3-post-KO
Mixl1	0	1.024	0.934	1.098	0.945	3.08	2.813	3.106	3.217	1.088	1.05	1.066	0.995	1.329	1.167	1.302	0.889	1.221	1.132	1.316
	3	644.425	620.32	653.874	628.544	67.362	60.082	66.99	65.294	696.446	660.25	774.365	692.115	382.116	406.995	442.91	446.609	463.642	432.294	522.71	449.404
	4	33.565	33.148	34.724	32.466	278.565	277.216	275.683	261.537	9.659	9.208	10.09	9.493	155.295	155.726	167.135	159.993	58.237	57.955	59.173	52.052
	5	1.801	1.727	1.641	1.658	139.089	141.129	144.594	146.379	0.56	0.537	0.459	0.771	10.717	10.224	10.988	10.09	3.01	3.224	3.363	3.037

## Sheet: Supplementary Fig.5d
Supplementary Fig.5d
		shRNA-Ctr				ShRNA-1				shRNA-2
Gm11549	0	1.17024	1.13038	0.698246	0.999174	0.0667452	0.0463852	0.0580648	0.0449607	0.116614	0.0940655	0.117343	0.0913032
	2	1.4988	1.3322	1.99281	1.33497	0.147809	0.255396	0.16446	0.243806	0.579472	0.627988	0.420976	0.467749
	3	22.2666	22.0975	23.2121	23.6999	1.41697	1.42485	1.45984	1.41893	3.62456	5.27733	6.33265	4.79592
	4	40.0522	35.6495	37.7083	36.5249	4.98229	4.62614	4.60375	5.78296	6.82964	5.94554	6.93938	8.7229
	5	7.50477	7.07048	9.38794	6.85809	4.20122	3.9226	3.73423	3.74718	1.41894	2.03187	1.37155	1.34426
	6	1.46288	1.65612	1.64582	2.26233	1.30207	1.00195	0.932263	1.16216	0.970505	0.69873	0.561286	1.58097
Mixl1	0	1.17024	1.13038	0.698246	0.999174	0.0667452	0.0463852	0.0580648	0.0449607	0.116614	0.0940655	0.117343	0.0913032
	2	1.4988	1.3322	1.99281	1.33497	0.147809	0.255396	0.16446	0.243806	0.579472	0.627988	0.420976	0.467749
	3	22.2666	22.0975	23.2121	23.6999	1.41697	1.42485	1.45984	1.41893	3.62456	5.27733	6.33265	4.79592
	4	40.0522	35.6495	37.7083	36.5249	4.98229	4.62614	4.60375	5.78296	6.82964	5.94554	6.93938	8.7229
	5	7.50477	7.07048	9.38794	6.85809	4.20122	3.9226	3.73423	3.74718	1.41894	2.03187	1.37155	1.34426
	6	1.46288	1.65612	1.64582	2.26233	1.30207	1.00195	0.932263	1.16216	0.970505	0.69873	0.561286	1.58097
T	0	1.01996	1.00871	1.05082	0.920514	0.993446	0.883016	0.92307	1.22392	1.28923	0.990008	1.01996	1.0596
	2	3.07058	3.1591	2.74444	2.86297	1.45348	1.41178	1.56755	1.33933	0.938554	0.861852	1.06993	0.973
	3	86.673	88.4329	95.5717	85.8955	22.9992	20.1333	20.022	21.3108	8.01395	6.97655	9.16739	8.96008
	4	332.339	340.973	311.591	416.31	189.166	218.352	234.837	221.707	147.086	139.634	134.972	136.005
	5	151.325	163.202	171.791	156.228	201.902	193.812	175.158	170.841	98.5314	110.241	107.673	105.092
	6	34.9571	37.2847	34.4758	41.7155	14.6468	38.0681	39.6023	39.3288	39.3015	37.9891	31.6364	33.8835
Gsc	0	0.969	1.054	0.899	1.077	0.933	0.841	0.843	0.903	0.873	0.809	0.842	0.817
	2	6.002	5.722	5.588	6.335	3.723	3.307	3.833	3.103	2.327	2.041	2.249	2.271
	3	44.614	46.509	42.738	42.531	78.817	71.429	72.778	50.298	43.394	34.426	37.18	39.436
	4	97.44	91.42	89.229	91.42	14.206	16.569	16.65	21.924	43.095	42.091	46.445	46.865
	5	9.517	8.541	7.049	7.222	42.797	30.409	37.646	43.666	5.969	5.171	5.903	5.702
	6	3.128	3.27	3.419	3.079	19.896	15.795	17.857	18.144	1.437	1.062	1.399	1.47

## Sheet: Supplementary Fig.5e
Supplementary Fig.5e
		CRISPRi-Ctr				CRISPRi-1				CRISPRi-2
Gm11549	0	1.03419	0.985211	1.00801	0.975021	1.30632	1.29101	1.36368	1.24014	1.06327	1.07289	1.07811	1.06401
	2	1.03276	0.916054	1.03563	1.05959	0.589885	0.637504	0.743552	0.694239	1.34584	1.25137	1.27855	1.2955
	3	1.02776	1.08636	1.24618	1.20122	1.51835	1.81065	1.6754	1.30722	1.17977	1.02208	1.10306	1.04718
	4	5.46987	4.77502	5.16406	4.90926	1.39911	1.31449	1.40202	1.62846	0.988632	0.840025	0.91669	1.08636
	5	1.44143	1.33377	1.18059	1.42554	1.64662	1.40689	0.821599	1.32639	1.52257	1.30813	1.65692	1.78325
	6	1.32272	1.36557	1.28299	1.34491	1.56104	1.6696	1.86284	1.68238	2.76543	2.65278	2.54825	2.61445
Mixl1	0	1.06182	0.89536	1.06625	0.975721	1.05668	1.02636	1.07143	0.975043	1.78082	1.73452	1.62624	1.59719
	2	1.56649	1.20042	1.36939	1.48611	0.821618	0.755518	1.02921	0.826186	2.54125	2.47691	2.45639	2.29985
	3	5.07194	5.53483	6.09041	6.80945	1.97047	2.36287	1.82076	0.273676	4.42764	3.39765	3.68213	3.53458
	4	99.8396	97.6493	101.093	99.9779	18.9554	16.5475	18.1203	19.394	24.4462	12.6893	19.9116	29.1321
	5	64.3799	56.5141	62.3163	55.1595	28.4142	24.3279	23.7942	25.2033	52.4016	40.6882	55.1596	48.1525
	6	52.4743	51.2521	53.5397	52.3653	15.8624	17.0127	19.556	17.2861	38.1745	47.2597	37.8583	38.3071
Gsc	0	0.794	1.205	0.833	1.168	2.214	2.112	2.096	2.106	0.987	0.815	0.958	0.775
	2	0.919	1.023	0.786	1.119	0.415	0.356	0.404	0.358	0.867	0.978	0.688	0.706
	3	14.159	10.627	13.147	11.775	4.742	3.557	3.033	3.094	9.84	12.542	13.479	11.453
	4	228.911	215.366	218.221	200.109	45.622	51.185	48.156	55.011	55.049	30.838	86.321	59.123
	5	59.041	111.48	119.896	94.004	125.596	110.327	107.832	112.334	105.394	97.454	143.275	122.416
	6	67.026	69.101	58.228	80.932	43.824	44.068	45.338	44.869	71.39	95.316	97.521	99.778
T	0	1.14612	0.840176	0.93288	1.0813	0.982659	0.869805	1.04954	0.810432	1.78852	1.48325	1.55376	1.53237
	2	1.68268	1.31109	1.54303	1.39065	0.387364	0.337688	0.373651	0.317266	6.15075	6.35884	4.87622	5.10801
	3	21.4182	17.9606	19.4643	20.2769	4.54652	4.56547	3.50099	4.62599	18.3762	16.7346	16.7811	20.3191
	4	395.837	362.733	437.689	397.487	68.6774	67.9199	72.5932	69.8294	105.695	96.5205	136.974	115.102
	5	187.113	166.891	204.189	148.134	128.512	112.421	128.78	121.749	144.785	148.237	159.539	164.936
	6	113.911	112.967	100.41	104.892	75.8334	82.5824	86.6881	81.8984	78.7257	86.0297	89.0636	85.3172
