# Supplementary material for: A Nodal enhanced micropeptide NEMEP regulates glucose uptake during mesendoderm differentiation of embryonic stem cells
Source: Nat Commun. 2022 Jul 9;13:3984. doi: 10.1038/s41467-022-31762-x (PMC9271079; doi:10.1038/s41467-022-31762-x)
Supplement: Supplementary file 6 — Source Data [file 41467_2022_31762_MOESM6_ESM.zip › Source Data/Source Data Supplementary Fig.4.xlsx]

## Sheet: Supplementary Fig.4c
Supplementary Fig.4c

## Sheet: Supplementary Fig.4d
Supplementary Fig.4d
	WT				KO-1				KO-2
0	1.009	0.66	1.543	0.79	3.018	0.782	11.648	0.693	0.882	0.539	1.444	0.722
3	5.985	4.626	7.745	7.417	9.369	7.511	11.688	4.857	1.856	1.625	2.12	5.063
4	4.917	4.231	5.714	6.287	6.47	5.715	7.325	4.443	0.963	0.825	1.121	0.907
5	16.094	14.343	18.06	16.837	17.186	15.307	19.295	16.573	13.418	12.812	14.157	13.789
6	7.554	6.496	8.783	7.245	7.808	7.064	8.632	6.821	9.531	7.903	9.594	7.111
7	2.669	2.48	2.871	1.767	2.479	1.657	3.709	2.604	1.322	1.064	1.643	1.353
8	5.181	3.986	6.732	4.265	2.101	1.853	2.383	4.185	2.66	2.292	3.087	4.363
