# Supplementary material for: A Nodal enhanced micropeptide NEMEP regulates glucose uptake during mesendoderm differentiation of embryonic stem cells
Source: Nat Commun. 2022 Jul 9;13:3984. doi: 10.1038/s41467-022-31762-x (PMC9271079; doi:10.1038/s41467-022-31762-x)
Supplement: Supplementary file 6 — Source Data [file 41467_2022_31762_MOESM6_ESM.zip › Source Data/Source Data Fig.6.xlsx]

## Sheet: Fig.6a
Fig.6a
		25mM Glucose				5mM Glucose				1mM Glucose
Mixl1	0	0.951	1.019	0.989	1.041
	3	36.741	38.169	34.579	35.386	10.831	10.37	9.623	10.777	10.877	10.586	10.272	10.274
	4	198.751	253.908	270.54	234.583	91.239	93.482	100.569	89.203	79.338	75.568	73.801	74.767
	5	22.628	23.786	25.447	25.147	60.79	58.995	62.755	64.599	73.878	69.192	70.078	64.255
Gsc	0	1.083	1.091	1.175	0.651
	3	0.886	1.03	1.121	1.051	1.503	1.466	1.739	2.69	0.919	0.577	0.711	1.012
	4	33.202	28.249	33.316	27.818	18.261	17.225	17.19	17.618	11.427	11.027	12.42	12.495
	5	9.925	9.2	9.621	10.234	1.506	1.21	1.282	1.065	18.625	17.153	17.977	16.722

## Sheet: Fig.6b
Fig.6b
		Ctr				DKD1				DKD2
Mixl1	0	0.962	0.931	1.082	1.025	1.287	2.089	2.037	1.329	0.955	1.491	1.268	1.394
	3	535.901	479.341	526.737	550.414	46.748	31.919	49.305	38.224	1.219	1.185	0.64	1.265
	4	293.924	290.221	322.919	284.988	62.332	47.206	59.702	52.252	25.681	21.661	19.097	20.591
	5	10.774	9.767	9.303	7.706	76.755	71.201	70.763	70.559	14.539	16.301	13.277	16.605
Gsc	0	1.134	0.313	1.28	1.274	1.134	0.948	0.649	0.811	0.321	0.33	0.268	0.374
	3	761.358	668.934	776.758	766.309	78.704	50.349	56.128	51.225	1.492	1.589	1.216	2.061
	4	97.018	95.258	110.863	99.573	40.988	38.702	46.063	44.65	8.26	6.565	5.604	6.884
	5	9.073	13.506	10.525	11.021	106.797	81.049	85.12	87.36	9.354	10.452	8.951	11.249

## Sheet: Fig.6c
Fig.6c
Ctr	DKD1	DKD2
1.14117	0.431049	0.391261
0.847992	0.304921	0.241661
1.01083	0.342826	0.265385

## Sheet: Fig.6d
Fig.6d
	25mM				125mM
Gsc	1.021	0.905	1.124	0.95	0.241	0.231	0.274	0.236
Mixl1	0.927	1.07	1.003	1	0.234	0.244	0.281	0.256

## Sheet: Fig.6e
Fig.6e
WT			KO-1			KO-2
0.994186	0.964059	1.04175	0.53277	0.54704	0.618393	0.57241	0.505814	0.730973

## Sheet: Fig.6k-j
Fig.6k-j
	WT		KO-1		KO-2
Measurement	ECAR (mpH/min)	SEM	ECAR (mpH/min)	SEM	ECAR (mpH/min)	SEM
1	20.5901	2.88402	25.9203	9.83791	15.6495	3.14377
2	18.5213	2.17194	26.381	10.4174	14.3179	3.59766
3	18.8624	2.11888	27.1055	10.6248	14.6515	3.40184
4	18.9932	2.1396	27.4536	10.4574	14.6054	3.07761
5	79.2079	7.68217	62.7894	9.22181	51.5877	2.92218
6	85.7876	9.56674	64.0462	8.29052	54.6549	2.56282
7	88.3321	10.2025	65.0978	8.01801	55.1738	2.41098
8	88.5313	10.4767	65.2521	7.91948	54.0275	2.35136
9	113.289	11.9067	85.4769	10.9714	64.7553	3.29217
10	103.216	10.9032	78.3724	9.85392	59.2505	2.7277
11	98.8784	10.4995	75.9373	9.43408	57.0539	2.4072
12	94.5277	9.56071	74.0275	9.2967	54.8208	2.27723
13	39.7846	6.33382	28.7875	4.23322	16.761	1.01611
14	26.664	4.79904	19.2627	2.8093	12.7804	0.977011
15	21.4641	3.81425	16.2012	2.18465	11.7185	0.847614
16	19.2672	3.29227	14.9277	1.97582	11.6206	0.729876
Non-glycolytic Acidification				Glycolysis				Glycoytic Capacity				Glycolytic reserve
WT	KO-1	KO-2		WT	KO-1	KO-2		WT	KO-1	KO-2		WT	KO-1	KO-2
21.0431	8.19887	11.0835		104.052	29.3172	44.9823		120.104	32.6171	55.0516		16.052	3.29987	10.0693
17.0914	18.3797	8.69565		68.6824	62.8035	39.3578		96.0532	99.0262	48.6656		27.3708	36.2227	9.30775
27.9153	16.8709	5.98967		82.6611	56.6263	44.7128		123.708	83.6151	57.7358		41.0468	26.9888	13.023
19.5986	8.45411	1.33673		66.2807	48.4013	42.4669		90.0276	64.7417	44.7883		23.7469	16.3404	2.32146
15.3266	13.6512	13.6132		42.1178	2.37014	49.669		61.8726	38.0258	58.6947		19.7548	35.6557	9.0257
12.9845	19.1749	20.3524		53.4348	56.9199	18.1204		74.0065	81.299	26.8261		20.5717	24.3791	8.7057
	17.4232	24.1753			46.697	39.7924			72.4522	46.4709			25.7552	6.67852
	3.977	9.28459			11.5111	31.7795			22.0794	45.5546			10.5684	13.7751
	11.7117	16.406			47.3466	42.1951			72.883	51.084			25.5364	8.88895
		9.59504			15.7989	56.5208			18.5762	75.0958			2.77733	18.575
		12.4547			37.9924	34.6553			52.9404	41.6794			14.948	7.02416
						42.5682				50.1525				7.58435
