# Supplementary material for: A Nodal enhanced micropeptide NEMEP regulates glucose uptake during mesendoderm differentiation of embryonic stem cells
Source: Nat Commun. 2022 Jul 9;13:3984. doi: 10.1038/s41467-022-31762-x (PMC9271079; doi:10.1038/s41467-022-31762-x)
Supplement: Supplementary file 6 — Source Data [file 41467_2022_31762_MOESM6_ESM.zip › Source Data/Source Data Supplementary Fig.8.xlsx]

## Sheet: Supplementary Fig.8a-c
Supplementary Fig.8a-c
		FLAG-EV+GFP-EV		FLAG-EV+NEMEP-GFP		FLAG-EV+NEMEP-ΔTMD-GFP		GLUT1-FLAG+GFP-EV		GLUT1-FLAG+NEMEP-GFP		GLUT1-FLAG+NEMEP-ΔTMD-GFP
Measurement	Time (min)	mpH/min	SEM	mpH/min	SEM	mpH/min	SEM	mpH/min	SEM	mpH/min	SEM	mpH/min	SEM
1	1.3	18.1299	3.81066	18.0415	3.0834	9.67067	2.21093	23.0756	3.30959	9.50251	4.58811	21.6591	3.11302
2	7.8	16.9219	3.4113	16.1328	3.10976	11.7147	1.93479	18.1635	2.45879	9.81685	3.59379	21.2408	2.21634
3	14.3	16.6198	3.10105	16.1472	3.06307	11.6648	1.28489	18.1749	2.83246	10.7087	4.10894	21.5921	2.26024
4	20.8	16.1668	3.31363	15.7407	2.89376	10.4405	0.855551	17.79	2.6893	12.4589	4.32521	21.7373	2.60586
5	27.4	45.857	9.11702	73.8996	8.23326	45.857	10.7575	104.505	13.1451	133.815	7.78584	93.349	9.17233
6	33.9	45.8164	7.85528	76.0384	6.57096	49.3721	10.4656	102.141	9.51319	118.043	4.56704	95.8921	6.595
7	40.5	45.9525	7.33411	76.8091	5.861	51.488	10.4509	99.1038	7.82636	112.691	3.50443	96.4201	5.39171
8	46.9	46.6611	7.1285	77.2272	5.46024	52.7496	10.342	97.9737	7.1488	111.145	2.8951	96.9929	4.81744
9	53.6	60.9835	10.1083	102.654	9.67268	76.1431	13.5336	123.338	9.80795	158.728	6.14313	134.396	8.40424
10	60	56.0509	8.20016	91.7563	6.59386	68.9551	11.5528	110.128	6.75474	133.482	5.41265	121.903	5.91821
11	66.5	54.8976	7.54527	88.6298	5.62251	72.3244	12.0483	105.835	6.60301	126.641	6.03792	117.521	4.96078
12	73.1	56.254	7.94553	91.5274	6.32725	72.7251	12.4568	104.779	6.87729	128.345	8.04328	117.75	4.17965
13	79.7	30.7507	4.86765	39.5459	3.49683	25.8794	2.76496	37.4427	5.00189	86.9833	2.72921	55.0759	5.31538
14	86.1	24.1605	3.48811	34.461	2.0038	22.2446	1.64101	38.3067	3.38425	60.0467	2.04636	44.976	2.91821
15	92.7	21.7627	3.11839	31.6085	1.86971	19.9069	1.43117	36.1099	3.26175	52.9846	1.94843	41.6349	2.49113
16	99.2	20.8737	2.97696	30.5906	1.85816	19.2365	1.44233	34.9546	3.20205	50.7547	2.04075	39.8427	2.34715
	glycolysis
	FLAG-EV+GFP-EV	FLAG-EV+NEMEP-GFP	FLAG-EV+NEMEP-ΔTMD-GFP	GLUT1-FLAG+GFP-EV	GLUT1-FLAG+NEMEP-GFP	GLUT1-FLAG+NEMEP-ΔTMD-GFP
	37.2646	85.3152	37.2873	110.101	179.073	105.324
	58.8869	68.9722	38.7485	114.741	138.983	94.9529
	34.7781	67.1741	47.0188	122.415	183.156	91.8866
	44.5504	102.956	39.6416	133.058	164.377	113.565
	42.7252	69.0928	57.7355	136.294	130.462	125.351
		66.3394			194.995	88.1117
		87.6908			141.536
	glycolytic capacity
	FLAG-EV+GFP-EV	FLAG-EV+NEMEP-GFP	FLAG-EV+NEMEP-ΔTMD-GFP	GLUT1-FLAG+GFP-EV	GLUT1-FLAG+NEMEP-GFP	GLUT1-FLAG+NEMEP-ΔTMD-GFP
	66.8323	114.802	40.7138	133.769	163.012	120.111
	77.5002	133.627	58.1146	113.485	142.984	125.172
	96.1257	138.822	87.8239	137.582	168.465	133.543
	88.2289	140.487	79.865	133.87	175.736	75.268
	65.9155	111.147	100.487	131.315	182.307	145.154
		115.376	86.1971	130.704	171.839	148.685
		129.362		117.004	165.988	46.9954
				115.895	154.705

## Sheet: Supplementary Fig.8d
Supplementary Fig.8d

## Sheet: Supplementary Fig.8e-g
Supplementary Fig.8e-g
		FLAG-EV+GFP-EV		FLAG-EV+NEMEP-GFP		FLAG-EV+NEMEP-ΔTMD-GFP		GLUT3-FLAG+GFP-EV		GLUT3-FLAG+NEMEP-GFP		GLUT3-FLAG+NEMEP-ΔTMD-GFP
Measurement	Time (min)	mpH/min	SEM	mpH/min	SEM	mpH/min	SEM	mpH/min	SEM	mpH/min	SEM	mpH/min	SEM
1	1.3	21.2185	1.81542	19.8779	3.38537	26.5079	4.34441	22.3554	3.72831	21.623	2.85341	23.4106	3.8727
2	7.8	20.8124	1.4799	17.4754	2.78814	19.8036	2.76853	19.4311	3.63293	18.8378	3.69005	20.9743	2.60433
3	14.3	20.1875	1.03055	19.0531	3.42417	18.7681	1.58777	19.0142	3.31983	20.7664	3.56395	20.5795	2.50602
4	20.8	20.4783	1.16599	19.8357	4.05597	18.5831	0.854347	18.1225	2.71269	21.0861	2.87351	20.4282	2.51581
5	27.4	42.0392	4.15346	68.1931	15.4405	45.4226	17.6085	86.6411	18.6326	107.243	15.1214	89.2971	15.0224
6	33.9	45.7925	4.57291	70.3094	12.4006	43.2379	12.2965	83.2914	13.1286	99.822	11.4137	85.9968	10.437
7	40.5	43.8637	4.10249	63.2373	11.7704	42.6497	10.2634	76.8012	11.6327	94.8767	10.0185	78.8008	9.05112
8	46.9	41.4253	3.26222	56.6439	10.9413	43.0437	8.7952	71.5651	10.2069	99.2661	9.09782	70.8218	8.13008
9	53.6	75.4106	5.99586	98.0858	19.5066	70.9274	8.69522	108.409	14.7981	126.284	14.9386	110.44	12.7677
10	60	71.6097	4.06156	97.295	13.053	71.0076	6.19699	103.153	9.73664	122.722	10.622	108.93	8.68397
11	66.5	71.4759	4.37483	90.2641	11.6338	74.0171	5.52544	107.441	8.24711	119.712	10.4882	101.88	7.55438
12	73.1	74.9337	5.15342	87.9318	11.5213	73.1054	6.03528	105.337	8.04433	124.347	11.4121	102.636	7.704
13	79.7	30.0792	3.4897	59.9101	13.2069	54.2009	5.32695	57.9966	11.3244	62.8828	9.35704	68.0452	8.755
14	86.1	24.8518	1.68456	42.4416	8.1703	43.8251	3.94208	45.3804	6.81224	46.968	5.86221	51.5584	6.07804
15	92.7	21.559	2.06775	37.8856	7.35419	41.7261	4.0538	43.3149	6.23725	43.1968	5.51517	46.7106	5.90507
16	99.2	20.2202	2.15678	36.3053	7.3872	39.8479	3.9821	41.5307	6.00319	40.8887	5.36459	44.0333	5.79644
	glycolysis
	FLAG-EV+GFP-EV	FLAG-EV+NEMEP-GFP	FLAG-EV+NEMEP-ΔTMD-GFP	GLUT1-FLAG+GFP-EV	GLUT1-FLAG+NEMEP-GFP	GLUT1-FLAG+NEMEP-ΔTMD-GFP
	34.4512	89.6815	34.5034	107.254	132.203	94.1131
	41.6481	77.1541	42.0978	100.322	131.599	87.6968
	27.4462	72.2655	39.7658	93.0692	137.657	88.4995
	26.6399	58.2507	48.9441	109.221	125.471	98.9924
	20.8183	60.1508	39.8667	96.1941	114.52	98.6976
		63.577	44.2133
		64.6155
	glycolytic capacity
	FLAG-EV+GFP-EV	FLAG-EV+NEMEP-GFP	FLAG-EV+NEMEP-ΔTMD-GFP	GLUT1-FLAG+GFP-EV	GLUT1-FLAG+NEMEP-GFP	GLUT1-FLAG+NEMEP-ΔTMD-GFP
	48.6921	105.997	35.6604	71.3014	137.015	56.289
	77.1642	110.946	46.633	95.9039	130.043	110.994
	55.0567	92.8444	32.7743	114.415	111.094	118.795
	72.0247	102.744	54.9897	118.454	135.624	123.885
	58.2871	98.0276	39.5689	101.015	148.008	112.881
	48.3686	89.5753	50.0905	112.458	122.315	114.147
			38.8499	87.1105	129.462	42.9674
				94.9952	144.889	42.3324

## Sheet: Supplementary Fig.8h
Supplementary Fig.8h
