# Supplementary material for: A Nodal enhanced micropeptide NEMEP regulates glucose uptake during mesendoderm differentiation of embryonic stem cells
Source: Nat Commun. 2022 Jul 9;13:3984. doi: 10.1038/s41467-022-31762-x (PMC9271079; doi:10.1038/s41467-022-31762-x)
Supplement: Supplementary file 6 — Source Data [file 41467_2022_31762_MOESM6_ESM.zip › Source Data/Source Data Fig.1.xlsx]

## Sheet: Fig.1c
Fig.1c
	AC				SB				CHX+AC				CHX+SB
Gm11549	3.30096	3.08178	2.95178	3.21459	0.999815	0.99921	1.12	0.880975	5.37419	5.48856	5.55139	6.49098	2.34396	2.61075	2.53907	2.58342
Lefty1	13.1204	14.0546	13.3796	11.68	1.03253	0.958598	1.04206	0.966808	18.4892	21.4959	16.1382	21.4489	7.35137	6.78155	7.33992	6.93946
Lefty2	3.55054	4.11646	3.5707	4.07732	1.19077	0.953355	0.931929	0.923947	1.51656	1.97755	1.59218	1.63764	1.4733	1.43941	1.48323	1.42721

## Sheet: Fig.1d
Fig.1d
	0				2				3				4				5				6
Gm11549	1.025	1.083	0.892		1.603	1.721	1.993		10.381	10.643	10.904	10.424	18.679	21.426	19.703	21.352	2.492	2.999	2.833	3.348	0.562	0.806	0.797	0.478
Gsc	0.964157	0.993326	1.0248	1.01772	0.222023	0.241113	0.242622		2.36945	2.43945	2.36945	2.53249	16.19	17.304	16.6683	16.7377	1.88579	1.7595	1.80021	1.81903	0.280676	0.308636	0.29833	0.292595
T	0.975231	0.97388	1.05031		1.33261	1.46943	1.38824	1.48582	26.4653	26.6494	27.685	25.831	397.968	430.989	433.086	428.606	87.2234	85.6063	84.0772	84.8383	6.09428	5.5846	5.68223	5.66649
Mixl1	0.924	1.001	1.086	0.989	3.056	2.921	3.867		142.738	130.258	143.432	142.587	842.599	890.642	882.653	784.614	121.839	124.141	117.038	138.779	18.918	18.761	18.375
Foxa2	1.01624	0.920341	1.06972		11.923	11.767	11.5169		50.7621	67.0634	69.0445	70.2027	232.398	251.939	235.557	236.538	47.3053	48.7749	42.9048	49.2846	25.0904	30.4185	29.1996
Fgf5	0.779	0.99	1.134	1.096	95.12	104.306	90.552	96.582	343.815	311.587	343.577	313.972	165.393	170.752	151.037	166.544	52.585	48.725	45.715	45.242	18.016	15.619	16.88	16.974

## Sheet: Fig.1f
Fig.1f
	WT				Smad2 KO				Smad3 KD				Smad2 KO/Smad3 KD				Smad4 KO
0	0.769067	0.94176	1.17553	1.11364	1.187	1.592	1.2147	1.30512	0.90245	1.10991	1.50579	1.57786	2.66892	2.02098	1.13647	2.66559	1.212	1.33088	1.21454	1.19925
2	1.023	1.746	1.08333	1.6094	2.92407	3.05245	2.29857	2.2608	1.37106	2.58093	1.5601	1.9991	1.297	1.16181	1.39818	1.41901	3.33695	2.41758	4.32709	2.1308
3	10.0108	6.43052	7.96625	7.97308	12.8505	8.72106	10.1587	8.68692	8.23012	6.65032	6.21116	9.21535	1.56	1.317	1.38881	1.54143	7.88958	6.87144	4.00039	7.72563
4	61.3629	70.8847	66.0099	62.2106	16.9349	16.7488	23.0245	14.3159	42.5227	45.2798	43.1768	42.7512	4.30356	3.07425	3.62082	6.44777	3.2582	4.70032	4.45326	5.55763
5	8.12019	11.1473	11.0674	7.93275	1.83527	1.37411	1.79535	2.15596	1.60734	1.16089	0.908163	0.793444	3.80058	3.27155	5.91619	2.6601	3.9019	4.20765	3.72227	4.48172

## Sheet: Fig.1h
Fig.1h
	WT				Trim33 KO
0	1.28266	0.943931	1.15306	0.619419	1.44864	1.42269	1.71956	1.30084
2	2.67236	3.71686	3.23443	2.14748	2.44282	2.416	1.62293	2.36621
3	4.76395	5.15943	5.52401	5.29316	4.63511	3.01053	4.79076	2.74765
4	39.3276	36.0446	39.3899	36.5955	4.68354	4.36752	3.65225	4.68474
5	3.59709	3.26229	3.76413	2.94188	5.94642	5.46705	6.60211	7.84864

## Sheet: Fig.1i
Fig.1i
		WT				Cripto KD				Cryptic KD				Cripto KD/Cryptic KD
Gm11549	0	0.997	0.901	1.047	1.06	1.2271	1.24938	1.35304	1.29038	1.28566	1.22222	1.1507	1.14672	1.228	0.523	0.826	2.506
	2	0.64	0.803	0.735	0.7	2.577	2.794	2.264	2.706	1.861	2.185	1.972	2.062	2.06	2.342	2.217	1.682
	3	13.2138	11.812	12.6928	12.0878	4.718	8.352	4.653	7.307	8.603	10.156	9.501	9.196	2.247	1.853	2.163	2.082
	4	12.1073	12.8247	12.9068	12.5849	6.835	5.043	7.896	5.827	0.933624	0.985015	1.06883	1.01736	1.85	1.075	1.526	2.243
	5	1.746	1.062	4.463	3.012	1.043	0.903	1.391	1.204	2.69	3.248	2.78	2.97	2.493	2.408	2.862	2.248

## Sheet: Fig.1j
Fig.1j
	WT				Foxh1 KD
0	1.099	1.971	0.697	0.233	1.272	1.569	1.837	1.342
2	10.983	7.57	9.104	9.499	10.185	7.692	16.761	12.243
3	89.641	103.036	126.508	86.182	42.86	48.617	60.545	40.703
4	9.901	13.341	11.151	10.753	14.609	9.693	11.618	12.106
5	1.017	2.13	0.393	0.573	1.82	5.874	19.498	11.905
