# Supplementary material for: A Nodal enhanced micropeptide NEMEP regulates glucose uptake during mesendoderm differentiation of embryonic stem cells
Source: Nat Commun. 2022 Jul 9;13:3984. doi: 10.1038/s41467-022-31762-x (PMC9271079; doi:10.1038/s41467-022-31762-x)
Supplement: Supplementary file 6 — Source Data [file 41467_2022_31762_MOESM6_ESM.zip › Source Data/Source Data Supplementary Fig.2.xlsx]

## Sheet: supplementary Fig.2b
supplementary Fig.2b
	Cytoplasm			Nuclear
Gapdh	0.84	0.959	0.9	0.16	0.041	0.1
U1	0.18	0.116	0.185	0.82	0.884	0.815
Gm11549	0.833	0.871	0.78	0.17	0.129	0.22
